# Supplementary material for: catena-Poly[silver(I)-μ-acridine-9-carboxyl­ato-κ3 N:O,O′]
Source: Acta Crystallogr Sect E Struct Rep Online. 2010 Oct 30;66(Pt 11):m1482. doi: 10.1107/S1600536810043199 (PMC3009123; doi:10.1107/S1600536810043199)
Supplement: Supplementary file 2 [file e-66-m1482-Isup2.hkl]

# 
# h,k,l, Fc-squared, Fo-squared, sigma(Fo-squared) and status flag 
# 
data_I
_shelx_title ' 1 in P2(1)/n                New: P21/c' 
_shelx_refln_list_code          4 
_shelx_F_calc_maximum      310.37 
_exptl_crystal_F_000       648.00 
_reflns_d_resolution_high  0.8111 
 
loop_ 
 _symmetry_equiv_pos_as_xyz 
 'x, y, z' 
 '-x, y+1/2, -z+1/2' 
 '-x, -y, -z' 
 'x, -y-1/2, z-1/2' 
 
_cell_length_a     7.5622 
_cell_length_b     9.2210 
_cell_length_c    16.4451 
_cell_angle_alpha  90.000 
_cell_angle_beta  111.494 
_cell_angle_gamma  90.000 
 
_shelx_F_squared_multiplier     1.000 
 
loop_ 
 _refln_index_h 
 _refln_index_k 
 _refln_index_l 
 _refln_F_squared_calc 
 _refln_F_squared_meas 
 _refln_F_squared_sigma 
 _refln_observed_status 
   1   0   0        1.74       -5.17      3.44 o 
   2   0   0    22173.36    22804.21    279.17 o 
   3   0   0       88.39      106.85      8.77 o 
   4   0   0     5010.16     4955.33     88.23 o 
   5   0   0      178.19      180.60     14.96 o 
   6   0   0      599.81      639.69     39.20 o 
   7   0   0       32.03       44.37     17.32 o 
   8   0   0     1736.79     1797.71     77.39 o 
   1   1   0     4960.95     4651.65     63.71 o 
   2   1   0       87.36       80.34      5.35 o 
   3   1   0     3447.61     3365.12     45.72 o 
   4   1   0      307.82      314.89     12.99 o 
   5   1   0     1204.10     1179.34     27.81 o 
   6   1   0       33.03       42.39      8.27 o 
   7   1   0       66.93       62.55     37.23 o 
   8   1   0       70.28       39.57     19.15 o 
   0   2   0     1236.13     1257.86     23.46 o 
   1   2   0        3.52       -0.98      3.94 o 
   2   2   0       86.82       78.48      5.69 o 
   3   2   0       11.73       19.41      4.34 o 
   4   2   0     3222.50     3577.10     52.07 o 
   5   2   0        4.95        5.05      4.89 o 
   6   2   0        8.17        6.76      6.00 o 
   7   2   0        2.79        8.47      7.49 o 
   8   2   0       13.90       -4.54      9.54 o 
   1   3   0     5163.82     4983.81     59.04 o 
   2   3   0       72.91       71.88      6.65 o 
   3   3   0     3969.19     4024.54     54.51 o 
   4   3   0       21.37       24.66      6.18 o 
   5   3   0     1277.97     1279.51     30.30 o 
   6   3   0       14.56        3.36      6.13 o 
   7   3   0      175.59      154.26     14.78 o 
   8   3   0       23.78       22.96     16.91 o 
   0   4   0    72749.78    75364.84   1114.51 o 
   1   4   0       19.87       18.09      5.00 o 
   2   4   0    16407.27    16449.94    175.26 o 
   3   4   0       76.80       86.64      7.93 o 
   4   4   0     5504.85     5628.68     75.89 o 
   5   4   0      163.31      144.57     14.97 o 
   6   4   0      398.15      382.80     19.57 o 
   7   4   0       35.44       31.45     11.30 o 
   8   4   0      465.90      398.01     30.39 o 
   1   5   0     5086.75     4738.77     53.20 o 
   2   5   0       43.42       46.04      6.66 o 
   3   5   0     3184.58     3116.39     49.02 o 
   4   5   0      376.30      409.86     17.65 o 
   5   5   0     1086.02     1121.51     30.04 o 
   6   5   0       40.99       49.40     10.32 o 
   7   5   0       47.71       54.78     15.15 o 
   0   6   0      345.56      415.48     40.52 o 
   1   6   0        2.48       11.31      4.32 o 
   2   6   0        0.68       11.17      5.78 o 
   3   6   0       35.29       29.58      7.32 o 
   4   6   0     3514.53     3629.44     59.30 o 
   5   6   0        0.74        0.98      8.14 o 
   6   6   0        0.11       10.86     10.22 o 
   7   6   0        5.91        8.07     12.84 o 
   1   7   0     2257.14     2260.19     35.47 o 
   2   7   0        0.72        0.05      4.39 o 
   3   7   0     2660.31     2669.02     64.15 o 
   4   7   0       17.85       29.07     11.51 o 
   5   7   0     1241.58     1342.29     47.63 o 
   6   7   0        5.56       -4.07     11.45 o 
   0   8   0     5617.78     6451.91    107.25 o 
   1   8   0        2.28        3.82      5.53 o 
   2   8   0     4859.24     5005.95     80.90 o 
   3   8   0       19.22       18.92      9.27 o 
   4   8   0     3675.94     3586.56     84.00 o 
   5   8   0      141.84      133.01     20.35 o 
   6   8   0      140.29      210.31     26.33 o 
   1   9   0     4246.93     4138.60     90.27 o 
   2   9   0       65.27       81.56     16.42 o 
   3   9   0     1854.50     1770.22     42.79 o 
   4   9   0      115.87      118.78     29.31 o 
   5   9   0      544.58      527.25     36.88 o 
   0  10   0      244.28      186.79     29.88 o 
   1  10   0       13.16       25.71     11.89 o 
   2  10   0       14.51       24.42     12.37 o 
   3  10   0       12.77       13.87     11.92 o 
   4  10   0      345.56      402.67     33.75 o 
   1  11   0      811.18      818.71     40.77 o 
   2  11   0        3.09       -0.47     11.88 o 
  -8   1   1        8.52       18.82     11.12 o 
  -7   1   1       44.77       53.06     12.11 o 
  -6   1   1      118.65      116.76     11.45 o 
  -5   1   1      138.90      131.00     10.48 o 
  -4   1   1     2609.98     2553.84     55.12 o 
  -3   1   1      225.76      232.16      9.56 o 
  -2   1   1    23932.91    24973.84    250.52 o 
  -1   1   1       71.39       76.48      4.54 o 
   0   1   1     1218.43     1233.66     44.82 o 
   1   1   1       11.93       17.64      2.15 o 
   2   1   1    10227.25    10556.85     96.86 o 
   3   1   1        3.78        2.68      2.78 o 
   4   1   1     5597.07     5730.86     63.78 o 
   5   1   1       34.68       25.06      6.63 o 
   6   1   1      718.19      693.06     23.57 o 
   7   1   1       36.64       45.77     10.03 o 
   8   1   1      416.02      419.78     29.24 o 
  -8   2   1        8.92        6.48     10.67 o 
  -7   2   1      263.37      222.05     16.19 o 
  -6   2   1      110.81       96.69     10.93 o 
  -5   2   1     1766.97     1774.30     39.61 o 
  -4   2   1      126.91      130.31      9.12 o 
  -3   2   1     7673.41     7515.59     86.82 o 
  -2   2   1     1000.76      990.21     17.85 o 
  -1   2   1    10416.92     9666.40    114.32 o 
   0   2   1      236.49      225.61      8.08 o 
   1   2   1     7537.31     6963.62     76.31 o 
   2   2   1       32.23       32.63      4.55 o 
   3   2   1     4034.07     3703.10     50.49 o 
   4   2   1      152.07      151.50     13.81 o 
   5   2   1     1435.96     1503.41     52.09 o 
   6   2   1       47.64       48.83      9.07 o 
   7   2   1      319.85      327.97     19.56 o 
   8   2   1        5.56       -3.04      8.75 o 
  -8   3   1        1.47       -2.33     10.32 o 
  -7   3   1       28.39       64.59     10.72 o 
  -6   3   1      303.12      310.48     17.19 o 
  -5   3   1      118.23      116.08     10.56 o 
  -4   3   1      518.42      479.30     16.61 o 
  -3   3   1      121.33      149.12     10.20 o 
  -2   3   1    10895.63    11060.56    119.24 o 
  -1   3   1       36.60       68.78      9.83 o 
   0   3   1     7299.08     7322.75     78.29 o 
   1   3   1       18.11       27.56      4.06 o 
   2   3   1    13515.14    13762.74    238.80 o 
   3   3   1       10.92       19.62      6.29 o 
   4   3   1      234.71      196.73     11.85 o 
   5   3   1       11.76       17.39      6.30 o 
   6   3   1      457.47      447.82     19.61 o 
   7   3   1       28.17       24.70      9.26 o 
   8   3   1        6.27       13.24     10.37 o 
  -8   4   1        5.41       -2.03     13.77 o 
  -7   4   1       13.35       12.47      8.49 o 
  -6   4   1       16.88       11.91      7.06 o 
  -5   4   1       17.91       12.75      7.48 o 
  -4   4   1        9.55        7.95      5.26 o 
  -3   4   1        0.20       -3.14      3.53 o 
  -2   4   1        0.47        3.84      4.73 o 
  -1   4   1      599.79      626.92     13.39 o 
   0   4   1      166.83      165.77      7.28 o 
   1   4   1      124.05      116.14      8.87 o 
   2   4   1       43.27       52.60      6.35 o 
   3   4   1       83.76       77.44      7.98 o 
   4   4   1        0.04       -1.86      4.40 o 
   5   4   1       18.45       19.37      7.39 o 
   6   4   1       14.16       16.17      7.55 o 
   7   4   1        0.84       12.09      8.58 o 
  -7   5   1       51.04       36.37     13.04 o 
  -6   5   1       71.38       76.39     14.81 o 
  -5   5   1       64.77       87.35     10.55 o 
  -4   5   1     1919.77     2045.85     38.82 o 
  -3   5   1      151.40      159.77     10.40 o 
  -2   5   1     7041.19     7101.15     91.02 o 
  -1   5   1       30.84       46.05      4.98 o 
   0   5   1     5779.04     5385.90     58.07 o 
   1   5   1        5.73       15.81      4.93 o 
   2   5   1     5000.71     5070.83     67.90 o 
   3   5   1        0.05        9.99      5.50 o 
   4   5   1     3748.66     3929.10     61.51 o 
   5   5   1       44.55       41.67      9.04 o 
   6   5   1      224.09      229.13     17.14 o 
   7   5   1       23.62       20.57     28.92 o 
  -7   6   1      178.60      146.90     21.33 o 
  -6   6   1      170.18      150.80     19.52 o 
  -5   6   1      446.67      479.52     27.54 o 
  -4   6   1        1.62        1.49     10.13 o 
  -3   6   1     4653.15     4491.84     85.22 o 
  -2   6   1      345.22      360.78     19.81 o 
  -1   6   1     8175.83     8108.02     84.36 o 
   0   6   1      227.38      231.35     10.16 o 
   1   6   1     6708.14     6666.55     72.74 o 
   2   6   1        3.77        7.99      5.67 o 
   3   6   1     1834.89     1860.94     49.08 o 
   4   6   1      217.66      199.31     20.36 o 
   5   6   1     1005.67     1109.54     32.17 o 
   6   6   1        1.49      -13.00      8.67 o 
   7   6   1      212.36      242.49     47.71 o 
  -6   7   1      194.82      182.50     30.74 o 
  -5   7   1       44.32       61.48     15.01 o 
  -4   7   1      121.27       99.42     15.52 o 
  -3   7   1       87.58      106.81     11.24 o 
  -2   7   1     2864.19     2856.72     50.15 o 
  -1   7   1       20.52       19.78      5.44 o 
   0   7   1     5220.14     5411.22     63.86 o 
   1   7   1        6.77        3.71      4.34 o 
   2   7   1     4918.96     5039.82     62.45 o 
   3   7   1       34.05       49.33      9.46 o 
   4   7   1       27.52        6.48     14.28 o 
   5   7   1        1.22        1.39      9.67 o 
   6   7   1      183.87      152.33     46.29 o 
  -6   8   1        0.90       -3.78     13.08 o 
  -5   8   1       28.47       29.54     13.34 o 
  -4   8   1       90.99       78.95     17.88 o 
  -3   8   1        6.21        4.72      6.11 o 
  -2   8   1       21.98       25.03      7.30 o 
  -1   8   1       15.06       13.60      6.36 o 
   0   8   1       11.93       10.19      6.50 o 
   1   8   1      120.00      120.95      9.81 o 
   2   8   1       11.37       13.07      6.63 o 
   3   8   1      329.37      312.10     24.95 o 
   4   8   1       23.97       29.36     18.28 o 
   5   8   1        0.72      -13.74     27.00 o 
  -5   9   1       13.35       27.36     10.89 o 
  -4   9   1      553.89      554.54     43.09 o 
  -3   9   1       33.79       34.75      9.31 o 
  -2   9   1     1436.79     1422.59     62.29 o 
  -1   9   1       29.33       40.84      9.26 o 
   0   9   1     4622.73     4692.44     97.17 o 
   1   9   1        0.12        2.41      9.13 o 
   2   9   1     1980.16     1895.09     84.68 o 
   3   9   1        0.82        9.80      9.03 o 
   4   9   1      619.13      658.20     30.88 o 
   5   9   1       18.73       34.22     19.40 o 
  -4  10   1       17.46       24.52     14.01 o 
  -3  10   1     2153.61     2120.64     65.64 o 
  -2  10   1      191.74      171.08     21.24 o 
  -1  10   1     2620.84     2805.50     74.62 o 
   0  10   1        1.51       13.98      9.53 o 
   1  10   1     3587.13     3456.84     83.79 o 
   2  10   1        1.47       -2.39      9.42 o 
   3  10   1     1178.22     1079.77     46.66 o 
  -2  11   1     1080.55     1057.95     47.54 o 
  -1  11   1        5.41       18.20     11.80 o 
   0  11   1     1505.46     1570.07     68.63 o 
   1  11   1        0.54        6.68     14.38 o 
  -8   0   2        9.79       11.75     15.60 o 
  -7   0   2      111.70      113.05     23.10 o 
  -6   0   2      467.46      467.28     33.23 o 
  -5   0   2      544.85      466.06     30.39 o 
  -4   0   2     7829.56     7842.16    165.52 o 
  -3   0   2      926.57      914.50     34.04 o 
  -2   0   2    69795.91    72561.41   1256.28 o 
  -1   0   2      340.60      273.91     13.47 o 
   1   0   2       95.57       61.99      8.05 o 
   2   0   2    46095.01    46879.75    562.79 o 
   3   0   2        4.14       -6.36      4.24 o 
   4   0   2     9050.90     9162.40    132.14 o 
   5   0   2       16.97       11.57      7.82 o 
   6   0   2     1336.18     1293.65     40.24 o 
   7   0   2        0.73       27.15     15.70 o 
   8   0   2      448.31      475.08     44.17 o 
  -8   1   2       23.11       26.67     11.75 o 
  -7   1   2      127.92      108.14     23.96 o 
  -6   1   2      135.14      159.54     15.90 o 
  -5   1   2     1320.18     1297.88     44.67 o 
  -4   1   2      357.90      378.61     10.18 o 
  -3   1   2     5267.11     5026.58     61.12 o 
  -2   1   2     1850.95     1894.11     21.48 o 
  -1   1   2     5411.82     5167.00     55.16 o 
   0   1   2      304.17      300.83      5.48 o 
   1   1   2     4517.01     4094.60     35.46 o 
   2   1   2        0.50        1.52      2.30 o 
   3   1   2     2555.21     2451.12     32.27 o 
   4   1   2       23.94       27.62      4.98 o 
   5   1   2      695.83      703.07     18.89 o 
   6   1   2       19.55        7.94      6.56 o 
   7   1   2       49.30       59.49     11.02 o 
   8   1   2       22.05       23.61     22.89 o 
  -8   2   2       23.86       10.69     10.82 o 
  -7   2   2        0.71       -6.06      7.23 o 
  -6   2   2      509.59      598.67     39.49 o 
  -5   2   2       24.44       22.43      6.28 o 
  -4   2   2        2.13        3.92      3.00 o 
  -3   2   2        8.77       28.22      3.45 o 
  -2   2   2       21.71       25.73      2.95 o 
  -1   2   2       16.47       10.74      6.39 o 
   0   2   2      376.00      379.01      9.93 o 
   1   2   2        0.75       -0.93      3.55 o 
   2   2   2      351.80      419.33     12.22 o 
   3   2   2       16.06       24.63      4.96 o 
   4   2   2       48.06       85.22     16.32 o 
   5   2   2        0.31       -0.10      5.22 o 
   6   2   2       55.89       42.70      8.93 o 
   7   2   2        1.74        1.79      6.94 o 
   8   2   2        0.00       -4.71      8.68 o 
  -8   3   2        7.12        1.45      9.87 o 
  -7   3   2      175.05      189.45     15.48 o 
  -6   3   2        0.15        0.26      5.45 o 
  -5   3   2     2039.55     2060.95     69.29 o 
  -4   3   2      228.61      226.18     16.05 o 
  -3   3   2     4855.86     4837.27     50.81 o 
  -2   3   2      204.38      204.56      9.87 o 
  -1   3   2     8405.78     7983.88     75.91 o 
   0   3   2      470.81      483.72     12.81 o 
   1   3   2     3514.94     3334.59     43.97 o 
   2   3   2        8.51       12.92      3.90 o 
   3   3   2     2958.87     2943.46     77.19 o 
   4   3   2        2.90       -1.51      4.90 o 
   5   3   2      685.01      673.68     23.34 o 
   6   3   2        6.31       22.24      8.10 o 
   7   3   2      184.93      188.56     16.32 o 
  -8   4   2       31.53        5.45     12.99 o 
  -7   4   2      101.28      106.49     16.87 o 
  -6   4   2      700.77      720.55     26.40 o 
  -5   4   2      494.16      496.42     18.67 o 
  -4   4   2     3642.23     3714.01     54.32 o 
  -3   4   2      634.21      634.08     17.14 o 
  -2   4   2    22066.73    23092.38    237.65 o 
  -1   4   2      265.01      285.91     12.79 o 
   0   4   2    28056.57    29168.26    297.93 o 
   1   4   2       82.55       77.02      9.59 o 
   2   4   2    21579.56    22019.06    231.06 o 
   3   4   2        0.10        4.84      4.75 o 
   4   4   2     5318.55     5517.62     87.43 o 
   5   4   2       10.49        3.38      6.44 o 
   6   4   2      907.20      870.48     28.32 o 
   7   4   2        2.67       13.98      8.71 o 
  -8   5   2       39.91       37.54     17.11 o 
  -7   5   2       71.67       62.36     14.44 o 
  -6   5   2      123.86       93.07     15.21 o 
  -5   5   2     1094.68     1126.48     38.14 o 
  -4   5   2      351.14      390.05     37.43 o 
  -3   5   2     3151.93     3141.66     54.40 o 
  -2   5   2     1222.93     1294.04     22.07 o 
  -1   5   2     4162.11     3769.51     51.14 o 
   0   5   2      128.92      125.24      6.91 o 
   1   5   2     5103.60     4826.60     64.82 o 
   2   5   2       37.30       47.68     10.56 o 
   3   5   2     3551.99     3436.73     54.17 o 
   4   5   2        0.97        1.08      5.20 o 
   5   5   2      614.92      666.16     24.10 o 
   6   5   2       21.68       12.99      9.15 o 
   7   5   2       15.02       23.27     10.85 o 
  -7   6   2        0.23       -7.32      9.45 o 
  -6   6   2      979.76      958.35     39.24 o 
  -5   6   2       61.35       46.56     13.93 o 
  -4   6   2       50.15       41.49     10.94 o 
  -3   6   2        7.43       28.67      9.26 o 
  -2   6   2       83.88       84.99     13.16 o 
  -1   6   2        3.90       20.99      4.79 o 
   0   6   2      196.92      230.68     10.25 o 
   1   6   2        0.18       17.17      4.49 o 
   2   6   2      355.62      392.23     26.38 o 
   3   6   2       17.22       18.18      6.81 o 
   4   6   2      181.11      175.08     14.49 o 
   5   6   2        0.35        1.91     10.84 o 
   6   6   2      109.22      113.96     21.07 o 
  -7   7   2      147.63      153.59     23.83 o 
  -6   7   2       81.20       76.67     17.47 o 
  -5   7   2     2219.22     2237.91     61.99 o 
  -4   7   2      105.03       97.78     24.92 o 
  -3   7   2     2190.82     2254.09     44.65 o 
  -2   7   2      140.97      137.06     11.62 o 
  -1   7   2     2695.25     2706.52     47.76 o 
   0   7   2       71.77       90.76      8.07 o 
   1   7   2     1987.81     2006.51     33.00 o 
   2   7   2      115.21      119.36     11.78 o 
   3   7   2     3409.11     3350.78     64.11 o 
   4   7   2      117.33      116.07     13.69 o 
   5   7   2      475.36      523.01     31.77 o 
   6   7   2        0.38       12.92     12.39 o 
  -6   8   2      647.87      627.04     51.81 o 
  -5   8   2      258.88      250.27     29.83 o 
  -4   8   2      909.10      942.25     40.71 o 
  -3   8   2      242.37      248.11     16.60 o 
  -2   8   2     3631.46     3868.94     78.32 o 
  -1   8   2      155.28      161.03     15.87 o 
   0   8   2     7278.93     7623.52    102.29 o 
   1   8   2       44.64       56.23      9.53 o 
   2   8   2     5854.15     5932.23     84.41 o 
   3   8   2        0.69        6.43      9.52 o 
   4   8   2     1792.87     1923.59    133.71 o 
   5   8   2        4.32       -2.72     11.61 o 
  -5   9   2      444.38      438.18     24.80 o 
  -4   9   2      169.93      201.86     17.43 o 
  -3   9   2     1556.44     1493.41     39.10 o 
  -2   9   2       75.69       93.89     12.19 o 
  -1   9   2     4934.36     4679.44     74.99 o 
   0   9   2      207.11      219.82     16.23 o 
   1   9   2     3111.57     2977.12     99.73 o 
   2   9   2        0.00       -7.56      8.21 o 
   3   9   2     1915.33     1915.45     59.49 o 
   4   9   2        7.01       22.20     13.72 o 
  -4  10   2       53.79       56.74     12.42 o 
  -3  10   2        0.99       24.55      9.25 o 
  -2  10   2      181.43      179.19     19.22 o 
  -1  10   2        0.07        0.21      9.60 o 
   0  10   2       10.66       26.25     11.31 o 
   1  10   2        2.98       23.63     11.30 o 
   2  10   2       62.29       56.42     15.06 o 
   3  10   2        0.77       18.27     12.89 o 
  -2  11   2       30.61       44.98     16.57 o 
  -1  11   2      915.11      901.44     42.87 o 
   0  11   2       25.71       25.11     13.57 o 
   1  11   2      831.26      874.93     42.72 o 
  -9   1   3        8.86       -6.41     13.27 o 
  -8   1   3       31.92       15.93     10.49 o 
  -7   1   3       60.28       53.50     12.14 o 
  -6   1   3     1009.10     1021.24     34.10 o 
  -5   1   3      403.33      405.51     38.85 o 
  -4   1   3     1457.49     1481.17     24.88 o 
  -3   1   3      870.90      864.29     16.58 o 
  -2   1   3     6417.58     7437.36    104.71 o 
  -1   1   3      517.50      530.48      8.37 o 
   0   1   3    33108.54    33917.33    377.21 o 
   1   1   3      117.62      123.63      4.37 o 
   2   1   3    22460.83    23047.94    178.53 o 
   3   1   3       26.44       27.03      4.34 o 
   4   1   3     2656.69     2531.77     36.41 o 
   5   1   3        0.49       -3.06      4.26 o 
   6   1   3       86.11       75.32      8.43 o 
   7   1   3       11.20       17.70      8.68 o 
   8   1   3      104.29      100.28     17.57 o 
  -8   2   3       69.31       87.73     16.07 o 
  -7   2   3      148.67      114.20     15.15 o 
  -6   2   3      114.32      110.98     19.65 o 
  -5   2   3     2008.69     2103.50     37.99 o 
  -4   2   3      704.30      753.51     14.57 o 
  -3   2   3     9723.32     9782.41     90.76 o 
  -2   2   3      256.12      244.10      8.29 o 
  -1   2   3    12949.17    12242.54    142.57 o 
   0   2   3     1375.24     1354.10     17.81 o 
   1   2   3     7663.02     7103.88     59.98 o 
   2   2   3      255.77      264.87      8.94 o 
   3   2   3     2578.15     2389.10     66.03 o 
   4   2   3        3.45        1.59      4.33 o 
   5   2   3     1130.38     1119.42     28.42 o 
   6   2   3        0.46       -5.63      5.25 o 
   7   2   3      103.11       79.99     12.50 o 
  -8   3   3       86.67      111.44     27.81 o 
  -7   3   3       39.54       43.33     11.80 o 
  -6   3   3      134.65      128.86     12.00 o 
  -5   3   3      315.79      314.37     14.46 o 
  -4   3   3     2658.28     2780.37     34.72 o 
  -3   3   3      488.51      513.58     11.37 o 
  -2   3   3      776.33      673.22     17.00 o 
  -1   3   3      335.03      356.26     12.51 o 
   0   3   3    18959.59    19234.68    170.02 o 
   1   3   3       75.20       80.25      8.22 o 
   2   3   3     1630.19     1364.35     25.81 o 
   3   3   3       19.29       18.01      5.03 o 
   4   3   3     3730.26     3822.71     58.01 o 
   5   3   3        0.11        3.99      5.81 o 
   6   3   3       36.03       34.73      9.33 o 
   7   3   3        4.64       23.59      8.99 o 
  -8   4   3       14.52       16.84     12.20 o 
  -7   4   3       23.80       26.93     10.61 o 
  -6   4   3       17.12       28.37     15.30 o 
  -5   4   3       20.40       32.03      9.78 o 
  -4   4   3      157.84      152.06     11.01 o 
  -3   4   3       17.56       21.62      4.82 o 
  -2   4   3       30.77       34.86      4.56 o 
  -1   4   3      130.63      164.00      8.71 o 
   0   4   3       14.26        0.87      4.30 o 
   1   4   3      142.66      132.39     16.62 o 
   2   4   3        1.83        0.27      3.81 o 
   3   4   3        8.39        4.64      4.53 o 
   4   4   3        5.43       -6.41      7.05 o 
   5   4   3        2.11        9.74      6.96 o 
   6   4   3       11.95        3.18      7.16 o 
   7   4   3        2.94       10.80      8.92 o 
  -8   5   3        3.31        2.99     13.68 o 
  -7   5   3       58.16      102.25     17.44 o 
  -6   5   3      821.26      874.98     46.65 o 
  -5   5   3      205.05      231.58     18.98 o 
  -4   5   3      388.64      420.75     22.06 o 
  -3   5   3      477.13      465.13     29.33 o 
  -2   5   3      140.53       88.29      6.21 o 
  -1   5   3      370.42      385.44     11.19 o 
   0   5   3     8633.31     9250.74     96.89 o 
   1   5   3       82.77       83.82      8.18 o 
   2   5   3    11606.31    11554.73    135.44 o 
   3   5   3       13.92       21.10      6.73 o 
   4   5   3     1207.53     1302.41     46.67 o 
   5   5   3        1.99        4.01      6.73 o 
   6   5   3        9.02       16.90     13.78 o 
   7   5   3        5.43       -2.46      9.34 o 
  -7   6   3       48.59       52.34     31.86 o 
  -6   6   3       44.79       52.18     13.57 o 
  -5   6   3      707.76      680.47     31.16 o 
  -4   6   3      448.03      484.20     25.39 o 
  -3   6   3     5235.77     5077.40     72.86 o 
  -2   6   3      396.48      376.29     20.34 o 
  -1   6   3     8318.61     8009.88    108.94 o 
   0   6   3      302.15      314.50     11.37 o 
   1   6   3     5370.83     5144.04     71.78 o 
   2   6   3      274.09      252.51     14.80 o 
   3   6   3     1360.22     1356.26     50.62 o 
   4   6   3        4.64        8.65      7.12 o 
   5   6   3      840.24      925.85     30.30 o 
   6   6   3       13.18      -10.43      8.47 o 
  -7   7   3       12.83       14.22     16.07 o 
  -6   7   3      444.62      430.80     30.33 o 
  -5   7   3      236.78      278.29     23.62 o 
  -4   7   3     1538.95     1597.89     37.94 o 
  -3   7   3      195.07      209.03     14.53 o 
  -2   7   3     3613.21     3541.71     58.34 o 
  -1   7   3      129.52      143.75     12.39 o 
   0   7   3     4774.78     5032.96    165.64 o 
   1   7   3        9.56       10.04      5.48 o 
   2   7   3       31.10       29.29      8.17 o 
   3   7   3       39.34       36.07      9.16 o 
   4   7   3     1753.57     1856.58     70.98 o 
   5   7   3        1.84        0.51     10.51 o 
   6   7   3      207.44      220.54     24.85 o 
  -6   8   3        3.64       -8.24     11.31 o 
  -5   8   3        0.03       -3.68      6.68 o 
  -4   8   3       44.25       49.62     10.38 o 
  -3   8   3       31.65       22.67     10.69 o 
  -2   8   3       49.88       46.35      9.11 o 
  -1   8   3        0.44       -0.56      5.73 o 
   0   8   3       55.24       40.09      8.77 o 
   1   8   3      221.02      209.02     20.24 o 
   2   8   3       31.58       29.44      8.97 o 
   3   8   3      169.74      151.12     15.47 o 
   4   8   3       10.52        8.25     11.07 o 
   5   8   3        5.01       -6.89     11.96 o 
  -5   9   3       56.91       63.46     15.58 o 
  -4   9   3      143.53      151.85     15.93 o 
  -3   9   3      219.52      222.26     17.29 o 
  -2   9   3     2580.38     2338.47     49.20 o 
  -1   9   3       45.55       52.65     13.25 o 
   0   9   3     1695.04     1833.59     50.64 o 
   1   9   3       37.03       36.52      9.97 o 
   2   9   3     1990.21     2129.04     60.99 o 
   3   9   3        9.03        1.72     10.66 o 
   4   9   3      506.62      488.15     54.29 o 
  -4  10   3      108.83       87.64     18.20 o 
  -3  10   3     1862.83     1881.09     46.90 o 
  -2  10   3      344.11      337.76     20.54 o 
  -1  10   3     2856.36     3002.47     77.23 o 
   0  10   3      134.40      101.47     22.84 o 
   1  10   3     2787.79     2809.40     74.05 o 
   2  10   3       62.85       55.81     14.33 o 
   3  10   3     1024.87     1043.35     70.00 o 
  -2  11   3     1047.19     1128.97     48.72 o 
  -1  11   3       52.59       49.24     18.03 o 
   0  11   3     1468.62     1441.35     80.63 o 
   1  11   3        2.73       20.26     21.78 o 
  -9   0   4        2.64       12.16     20.56 o 
  -8   0   4      104.66      105.96     24.31 o 
  -7   0   4      146.99      148.80     23.80 o 
  -6   0   4      431.58      490.38     33.73 o 
  -5   0   4      963.60      982.09     44.27 o 
  -4   0   4      452.75      439.42     26.03 o 
  -3   0   4     2199.44     2313.81     60.88 o 
  -2   0   4    96329.75   101286.94   1755.77 o 
  -1   0   4     1733.91     1696.71     25.86 o 
   0   0   4    36623.07    37296.59    609.17 o 
   1   0   4      508.24      513.49     10.73 o 
   2   0   4    20614.22    21019.49    209.51 o 
   3   0   4      103.74      105.51      6.17 o 
   4   0   4     3888.99     3767.38     68.21 o 
   5   0   4       20.85       23.24      8.45 o 
   6   0   4     6899.05     6999.71    119.30 o 
   7   0   4        0.35       -6.84      9.67 o 
  -9   1   4        0.01       -6.91     11.82 o 
  -8   1   4       47.69       56.49     13.57 o 
  -7   1   4       90.87       90.11     30.03 o 
  -6   1   4      356.60      402.30     40.11 o 
  -5   1   4     1077.56     1066.20     32.50 o 
  -4   1   4      248.20      266.12     11.06 o 
  -3   1   4     4714.39     4529.27     54.87 o 
  -2   1   4     2439.08     2406.49     38.54 o 
  -1   1   4     9065.17     9065.10     81.22 o 
   0   1   4     1232.96     1206.44     18.35 o 
   1   1   4     4452.57     4284.86     38.38 o 
   2   1   4      372.27      394.83      9.04 o 
   3   1   4     1997.69     1838.49     27.71 o 
   4   1   4        4.13       -1.44      3.82 o 
   5   1   4      207.00      197.75     10.55 o 
   6   1   4       21.53       18.17      6.92 o 
   7   1   4       93.54      101.02     15.76 o 
  -9   2   4        0.75       -3.73     13.51 o 
  -8   2   4        1.85       -9.51      8.16 o 
  -7   2   4        6.63        4.16      8.29 o 
  -6   2   4      604.74      582.46     32.72 o 
  -5   2   4        9.10        9.85      7.14 o 
  -4   2   4      170.48      202.57     11.50 o 
  -3   2   4       40.70       58.38      5.34 o 
  -2   2   4       23.01       25.20      3.30 o 
  -1   2   4       19.83       34.24      5.20 o 
   0   2   4      536.49      564.66      9.00 o 
   1   2   4        0.08        5.29      2.30 o 
   2   2   4     4669.78     5588.57     51.47 o 
   3   2   4        0.00        9.05      3.66 o 
   4   2   4        1.64       -0.44      3.72 o 
   5   2   4        1.07        1.28      4.76 o 
   6   2   4       64.68       62.20     10.47 o 
   7   2   4        0.30       12.15      9.05 o 
  -8   3   4       19.21       15.75     11.95 o 
  -7   3   4      184.48      151.80     19.85 o 
  -6   3   4       51.70       56.28     10.88 o 
  -5   3   4     1467.06     1483.84     30.53 o 
  -4   3   4       50.63       44.21      5.35 o 
  -3   3   4     6636.83     6668.29     65.71 o 
  -2   3   4     1019.82     1018.51     17.00 o 
  -1   3   4     8360.15     7960.19     76.68 o 
   0   3   4      579.87      602.48     12.52 o 
   1   3   4     5794.80     5727.52     58.93 o 
   2   3   4      226.00      231.57     10.73 o 
   3   3   4     1396.17     1377.10     34.60 o 
   4   3   4        2.53        6.80      5.41 o 
   5   3   4      423.77      413.96     18.51 o 
   6   3   4        2.60        0.33      6.79 o 
   7   3   4      127.84      146.56     18.48 o 
  -8   4   4       45.40       15.48     11.62 o 
  -7   4   4      179.71      188.29     20.03 o 
  -6   4   4      575.92      594.39     27.62 o 
  -5   4   4      731.00      756.47     33.53 o 
  -4   4   4     1404.48     1431.83     33.09 o 
  -3   4   4     1658.99     1689.73     24.36 o 
  -2   4   4    21072.89    22234.03    198.42 o 
  -1   4   4     1055.98      995.80     18.38 o 
   0   4   4    17567.57    17700.02    160.79 o 
   1   4   4      432.60      445.73     14.65 o 
   2   4   4    16160.11    16851.95    183.02 o 
   3   4   4       73.99       72.34     11.53 o 
   4   4   4     3375.86     3518.04     57.29 o 
   5   4   4       10.63       16.24      7.43 o 
   6   4   4     2214.16     2073.59     53.66 o 
   7   4   4        2.19       -0.42      9.19 o 
  -8   5   4       20.05       24.62     15.77 o 
  -7   5   4      117.59       82.65     21.22 o 
  -6   5   4      513.99      541.59     27.86 o 
  -5   5   4      520.04      484.32     30.39 o 
  -4   5   4      432.81      446.99     22.28 o 
  -3   5   4     1971.76     1907.46     30.11 o 
  -2   5   4      721.15      683.06     19.60 o 
  -1   5   4     5184.51     5020.60     54.71 o 
   0   5   4      831.16      829.21     41.45 o 
   1   5   4     4851.88     4609.49     63.85 o 
   2   5   4      327.77      320.98     15.17 o 
   3   5   4     2336.26     2288.86     42.99 o 
   4   5   4        0.89        4.94      7.67 o 
   5   5   4      272.83      325.87     19.34 o 
   6   5   4       10.48       18.42      9.17 o 
  -7   6   4        8.93        8.72     11.03 o 
  -6   6   4     1085.01     1033.46     40.17 o 
  -5   6   4       24.86       20.59      9.68 o 
  -4   6   4      312.91      307.11     33.28 o 
  -3   6   4       31.12       39.23      7.46 o 
  -2   6   4       24.79       24.06      6.44 o 
  -1   6   4       11.10       30.09      8.74 o 
   0   6   4       27.12       42.81      9.85 o 
   1   6   4        9.53       12.42      6.53 o 
   2   6   4     3901.55     3887.73     80.21 o 
   3   6   4        4.74        4.61      6.03 o 
   4   6   4        2.63        3.22      7.24 o 
   5   6   4        1.72        6.47      8.00 o 
   6   6   4       25.26       25.13     14.90 o 
  -7   7   4      398.25      358.43     84.28 o 
  -6   7   4       54.52       35.94     13.43 o 
  -5   7   4      918.55      951.86     38.78 o 
  -4   7   4        6.14        7.33      6.22 o 
  -3   7   4     2360.20     2272.98     44.98 o 
  -2   7   4       58.04       76.26     13.01 o 
  -1   7   4     3260.01     3125.63     52.78 o 
   0   7   4      183.79      189.79     13.24 o 
   1   7   4     4331.84     4391.44     67.67 o 
   2   7   4      224.59      242.15     16.05 o 
   3   7   4     1132.25     1188.08     33.99 o 
   4   7   4        6.60        2.99      7.71 o 
   5   7   4      350.83      352.65     64.42 o 
  -6   8   4      502.38      454.94     24.90 o 
  -5   8   4      342.36      352.72     38.13 o 
  -4   8   4     1022.28     1005.37     31.40 o 
  -3   8   4      646.24      614.21     24.00 o 
  -2   8   4     1844.19     2033.77     43.55 o 
  -1   8   4      473.18      456.25     20.09 o 
   0   8   4     4142.82     4281.75     87.59 o 
   1   8   4      288.60      268.59     16.79 o 
   2   8   4     7659.57     7697.42    107.12 o 
   3   8   4       19.37       20.57      9.40 o 
   4   8   4     1442.35     1501.52     77.39 o 
   5   8   4        0.10      -13.07     21.07 o 
  -5   9   4      250.34      270.93     20.27 o 
  -4   9   4      162.56      184.98     16.94 o 
  -3   9   4     1826.21     1804.73     43.74 o 
  -2   9   4      564.43      514.10     22.88 o 
  -1   9   4     2821.05     2780.66     54.51 o 
   0   9   4      160.28      184.85     15.57 o 
   1   9   4     2619.24     2585.01     52.83 o 
   2   9   4       70.50      150.73     29.68 o 
   3   9   4     1541.15     1532.92     80.13 o 
   4   9   4        2.02       -1.62     23.40 o 
  -4  10   4       31.97       53.72     13.02 o 
  -3  10   4       12.22       24.81      9.58 o 
  -2  10   4      405.92      391.56     22.05 o 
  -1  10   4        2.10       -3.92      7.45 o 
   0  10   4        2.02        6.38     15.60 o 
   1  10   4       14.75       25.32     19.25 o 
   2  10   4      311.37      323.95     41.13 o 
   3  10   4        9.02        6.18     22.99 o 
  -2  11   4       17.00        1.92     19.65 o 
  -1  11   4      939.90      951.17     68.48 o 
   0  11   4       61.30       31.60     23.40 o 
  -9   1   5        2.64        2.00     20.01 o 
  -8   1   5       49.75       43.52     12.17 o 
  -7   1   5       51.49       40.08     10.89 o 
  -6   1   5       20.11       14.59      8.63 o 
  -5   1   5      581.26      567.09     27.02 o 
  -4   1   5      149.42      135.31      8.14 o 
  -3   1   5     1741.43     1694.37     26.76 o 
  -2   1   5     1974.01     1858.16     27.87 o 
  -1   1   5     1475.53     1496.32     17.88 o 
   0   1   5     5171.27     5092.33     49.47 o 
   1   1   5      463.53      461.32      8.75 o 
   2   1   5     7750.20     7985.09     61.85 o 
   3   1   5       76.06       85.03      7.71 o 
   4   1   5     2919.18     2894.08     40.92 o 
   5   1   5        0.21       -2.59      5.05 o 
   6   1   5        2.14        6.37      6.29 o 
   7   1   5        0.42       -0.78      8.28 o 
  -9   2   5        0.16        1.89     12.05 o 
  -8   2   5      105.27      100.58     16.07 o 
  -7   2   5       43.55       19.04      9.27 o 
  -6   2   5      169.75      164.00     18.74 o 
  -5   2   5     1585.61     1560.54     28.64 o 
  -4   2   5      468.27      441.37     13.49 o 
  -3   2   5     8823.34     8870.53    106.01 o 
  -2   2   5     1475.02     1434.34     19.80 o 
  -1   2   5    14943.04    14429.25    155.62 o 
   0   2   5     2304.29     2235.30     23.00 o 
   1   2   5     6492.20     5884.29     52.25 o 
   2   2   5      410.29      376.57      9.35 o 
   3   2   5     2373.11     2228.13     32.61 o 
   4   2   5       50.84       56.90     10.69 o 
   5   2   5      766.76      782.09     25.32 o 
   6   2   5        3.45        3.65      6.56 o 
   7   2   5       56.19       58.06     15.79 o 
  -8   3   5       12.35       16.33     10.73 o 
  -7   3   5       63.39       59.63     13.26 o 
  -6   3   5       94.48      123.75     14.85 o 
  -5   3   5      389.13      402.24     20.51 o 
  -4   3   5      543.55      541.79     15.76 o 
  -3   3   5     1159.96     1148.34     22.37 o 
  -2   3   5     2150.55     2134.47     27.78 o 
  -1   3   5      877.77      849.59     18.39 o 
   0   3   5     5908.54     5758.42     74.81 o 
   1   3   5      225.39      214.00     17.21 o 
   2   3   5     3097.28     2903.72     32.77 o 
   3   3   5       78.44       75.89      8.44 o 
   4   3   5     1416.84     1370.64     31.24 o 
   5   3   5        0.53        9.04      6.70 o 
   6   3   5       89.49       97.50     12.21 o 
   7   3   5        1.68       -8.31     10.72 o 
  -8   4   5        1.97        1.86      9.52 o 
  -7   4   5        7.74        7.54      8.81 o 
  -6   4   5       31.42       28.63     11.29 o 
  -5   4   5       64.51       92.37     29.17 o 
  -4   4   5        2.63        7.14      5.93 o 
  -3   4   5        1.90       10.62      3.83 o 
  -2   4   5      276.86      286.42     17.57 o 
  -1   4   5       60.96       61.51      5.72 o 
   0   4   5       38.95       45.02      5.10 o 
   1   4   5       43.79       54.08      8.71 o 
   2   4   5        2.15        3.57      9.69 o 
   3   4   5        0.55       -2.89      5.60 o 
   4   4   5        6.90        9.19      6.63 o 
   5   4   5       37.86       37.81     12.47 o 
   6   4   5        2.05        5.83      7.70 o 
  -8   5   5       53.83       28.23     15.55 o 
  -7   5   5       13.55        2.36     11.85 o 
  -6   5   5       53.97       54.75     12.61 o 
  -5   5   5      422.42      452.84     23.54 o 
  -4   5   5      155.03      165.03     11.54 o 
  -3   5   5      964.29      902.13     19.66 o 
  -2   5   5     1252.64     1207.20     22.66 o 
  -1   5   5      848.04      811.10     21.66 o 
   0   5   5     3104.00     3294.58     99.09 o 
   1   5   5      305.37      321.73     16.74 o 
   2   5   5     4948.76     4961.78     98.89 o 
   3   5   5       33.00       49.23     13.11 o 
   4   5   5     1469.23     1544.98     38.18 o 
   5   5   5        0.34       14.11      8.35 o 
   6   5   5       15.78       17.07     12.87 o 
  -7   6   5       15.43        3.90     10.48 o 
  -6   6   5       49.91       20.05     10.74 o 
  -5   6   5      908.77      974.70     44.77 o 
  -4   6   5      244.48      268.75     27.48 o 
  -3   6   5     4742.50     4778.06     82.45 o 
  -2   6   5      978.33     1019.83     35.95 o 
  -1   6   5     7645.31     7402.22     94.91 o 
   0   6   5     1670.37     1688.89     60.02 o 
   1   6   5     2459.73     2363.15     43.25 o 
   2   6   5       23.31       25.17      7.53 o 
   3   6   5     2099.62     2144.30     44.12 o 
   4   6   5       47.57       37.57      9.96 o 
   5   6   5      681.89      646.52     44.57 o 
   6   6   5       11.89        9.30     12.74 o 
  -7   7   5       56.02       37.77     18.89 o 
  -6   7   5      105.18       85.99     16.96 o 
  -5   7   5      219.32      224.07     16.69 o 
  -4   7   5      656.53      674.85     24.12 o 
  -3   7   5      396.47      368.37     18.35 o 
  -2   7   5     1717.00     1771.12     38.53 o 
  -1   7   5      342.61      379.51     17.56 o 
   0   7   5     2631.76     2727.48     49.12 o 
   1   7   5       86.55      115.54     11.61 o 
   2   7   5      807.05      900.37     28.11 o 
   3   7   5       48.19       23.09     22.29 o 
   4   7   5      459.21      463.31     30.41 o 
   5   7   5        7.15       -4.83     27.25 o 
  -6   8   5       51.13       43.90     11.58 o 
  -5   8   5       47.13       40.03      9.29 o 
  -4   8   5      101.15      108.76     13.20 o 
  -3   8   5      203.26      198.40     22.36 o 
  -2   8   5       25.42       28.66      8.52 o 
  -1   8   5       10.36       17.47      7.30 o 
   0   8   5        0.37       -6.90      5.54 o 
   1   8   5      369.38      359.67     24.73 o 
   2   8   5       76.64       87.54     16.81 o 
   3   8   5       20.54       -3.01     11.92 o 
   4   8   5        0.08       13.25     12.88 o 
  -5   9   5      163.56      169.44     17.60 o 
  -4   9   5      259.58      250.29     19.17 o 
  -3   9   5      290.12      287.59     19.01 o 
  -2   9   5      778.64      699.92     26.10 o 
  -1   9   5      248.45      258.61     21.78 o 
   0   9   5     1317.92     1323.52     45.26 o 
   1   9   5       97.09      104.78     16.69 o 
   2   9   5     1418.77     1459.34     50.76 o 
   3   9   5       10.87        1.62     19.25 o 
  -4  10   5      307.21      288.23     21.66 o 
  -3  10   5      962.89      990.77     41.78 o 
  -2  10   5      224.45      193.75     21.24 o 
  -1  10   5     3096.54     3244.25    131.63 o 
   0  10   5      581.85      566.07     63.87 o 
   1  10   5     1487.36     1342.78     74.15 o 
   2  10   5       29.49       18.54     20.97 o 
  -9   0   6        4.21       -4.25     17.93 o 
  -8   0   6        2.32        5.06     13.88 o 
  -7   0   6      107.68      121.25     22.49 o 
  -6   0   6      420.42      406.70     30.90 o 
  -5   0   6     1059.63     1067.74     27.67 o 
  -4   0   6    21438.54    23682.99    436.38 o 
  -3   0   6     3612.80     3760.73     86.10 o 
  -2   0   6     1408.27     1412.84     25.73 o 
  -1   0   6     3557.96     3627.87     42.09 o 
   0   0   6    13556.16    13862.71    181.72 o 
   1   0   6     1237.22     1192.26     19.82 o 
   2   0   6    13026.96    12842.10    134.60 o 
   3   0   6      194.53      197.09     20.87 o 
   4   0   6    10620.05    10234.03    149.02 o 
   5   0   6       89.68      104.32     20.31 o 
   6   0   6      510.79      497.13     27.12 o 
   7   0   6        1.51       16.09     11.53 o 
  -9   1   6        0.14      -11.46     11.45 o 
  -8   1   6      152.87      132.19     17.36 o 
  -7   1   6       31.69       39.04      9.22 o 
  -6   1   6      204.21      199.95     17.34 o 
  -5   1   6      584.23      578.16     16.91 o 
  -4   1   6     2050.86     2011.75     32.69 o 
  -3   1   6     3784.27     3734.86     48.08 o 
  -2   1   6      765.34      750.30     10.85 o 
  -1   1   6     6997.15     6780.81     63.29 o 
   0   1   6     1750.07     1712.47     22.16 o 
   1   1   6     4995.84     4882.94     40.25 o 
   2   1   6      489.67      507.24      9.33 o 
   3   1   6     1095.08     1037.71     17.12 o 
   4   1   6       93.70      110.85      9.08 o 
   5   1   6      224.73      231.17     13.11 o 
   6   1   6        0.80       -0.39      6.15 o 
   7   1   6       19.83       16.79      7.98 o 
  -9   2   6        0.33       23.33     13.37 o 
  -8   2   6      330.68      279.61     29.58 o 
  -7   2   6        6.70       -4.29      7.66 o 
  -6   2   6        3.83        0.75      6.91 o 
  -5   2   6        6.54        9.53      4.61 o 
  -4   2   6       41.11       39.62      5.72 o 
  -3   2   6       37.07       62.92      5.05 o 
  -2   2   6      275.93      328.13      8.53 o 
  -1   2   6       34.50       58.44      9.41 o 
   0   2   6     4043.08     4544.62     47.38 o 
   1   2   6        0.27       17.36      3.36 o 
   2   2   6       64.61       71.06      5.35 o 
   3   2   6        0.41        4.93      3.25 o 
   4   2   6        0.84       -5.79      3.86 o 
   5   2   6        0.07        9.59      5.06 o 
   6   2   6       15.35       15.81      8.15 o 
   7   2   6        0.01        5.83     11.56 o 
  -8   3   6        3.66        4.28      9.27 o 
  -7   3   6      109.77      117.26     16.09 o 
  -6   3   6      173.11      181.17     34.64 o 
  -5   3   6      827.87      915.28     25.55 o 
  -4   3   6      519.16      526.11     15.73 o 
  -3   3   6     5573.58     5679.02     60.29 o 
  -2   3   6      427.52      409.11     17.71 o 
  -1   3   6     7686.71     7483.00     73.75 o 
   0   3   6      276.23      259.91      8.77 o 
   1   3   6     5051.84     5000.33     47.74 o 
   2   3   6      439.29      437.22     11.38 o 
   3   3   6     1156.20     1176.14     23.34 o 
   4   3   6       43.44       35.95      6.66 o 
   5   3   6      401.48      372.24     18.78 o 
   6   3   6       12.10       33.31     12.21 o 
  -8   4   6       77.09       65.44     15.18 o 
  -7   4   6      150.53      131.86     16.96 o 
  -6   4   6      250.05      273.98     24.26 o 
  -5   4   6      880.73      891.76     23.08 o 
  -4   4   6     5379.30     5626.98     63.41 o 
  -3   4   6     2349.12     2253.36     42.17 o 
  -2   4   6     3057.61     2971.78     37.76 o 
  -1   4   6     2462.92     2376.54     58.85 o 
   0   4   6    10796.68    11119.76    187.79 o 
   1   4   6      890.59      857.61     17.91 o 
   2   4   6     7084.41     7077.00     75.85 o 
   3   4   6      190.27      198.26     17.95 o 
   4   4   6     4738.29     4598.03     70.12 o 
   5   4   6       39.45       51.12     15.55 o 
   6   4   6      463.41      405.76     28.36 o 
  -8   5   6      216.42      169.90     21.99 o 
  -7   5   6       49.72       37.49     12.32 o 
  -6   5   6      144.63      137.62     16.52 o 
  -5   5   6      226.50      218.13     51.00 o 
  -4   5   6     1113.04     1113.77     23.06 o 
  -3   5   6     1229.61     1142.83     22.56 o 
  -2   5   6     1151.53     1134.21     22.38 o 
  -1   5   6     3636.60     3412.65     51.30 o 
   0   5   6     1013.32      996.41     20.31 o 
   1   5   6     4683.30     4713.35     56.46 o 
   2   5   6      418.01      454.69     18.18 o 
   3   5   6     1140.57     1163.03     29.91 o 
   4   5   6       95.52       90.28     15.65 o 
   5   5   6      149.48      176.36     20.32 o 
   6   5   6        1.48       -9.04     11.10 o 
  -7   6   6       26.44       23.22     11.92 o 
  -6   6   6        0.07        7.51      8.91 o 
  -5   6   6        6.54        0.31      5.71 o 
  -4   6   6        5.33        4.30      4.93 o 
  -3   6   6       22.33       19.41      5.72 o 
  -2   6   6      502.28      492.26     15.87 o 
  -1   6   6       11.93        8.03      5.64 o 
   0   6   6     3363.46     3436.56     54.05 o 
   1   6   6        8.10        6.12      5.66 o 
   2   6   6        0.37       -4.56      8.25 o 
   3   6   6        0.01       14.57      9.94 o 
   4   6   6       24.61       32.46     12.76 o 
   5   6   6        0.05        8.94     26.19 o 
  -7   7   6      252.64      234.84     25.37 o 
  -6   7   6       29.52       45.07     10.21 o 
  -5   7   6      442.05      458.31     21.48 o 
  -4   7   6       92.16       94.51     25.09 o 
  -3   7   6     1876.29     1900.76     63.33 o 
  -2   7   6      228.31      230.25     31.00 o 
  -1   7   6     3458.23     3426.10     67.29 o 
   0   7   6        1.18       -0.61      6.95 o 
   1   7   6     4285.66     4102.20    111.78 o 
   2   7   6      244.11      282.69     23.13 o 
   3   7   6      815.73      876.26    103.02 o 
   4   7   6       65.86       96.15     37.99 o 
   5   7   6      157.12      139.02     22.61 o 
  -6   8   6       69.80       45.87     20.63 o 
  -5   8   6      450.29      481.44     41.95 o 
  -4   8   6      254.11      247.01     17.70 o 
  -3   8   6     1140.75     1105.47     32.34 o 
  -2   8   6     1814.88     1772.48     40.30 o 
  -1   8   6     1041.11      982.03     37.06 o 
   0   8   6     5472.18     5557.49    103.82 o 
   1   8   6      348.84      321.11     64.73 o 
   2   8   6     1978.26     2228.09     61.90 o 
   3   8   6      116.61      147.72     21.92 o 
   4   8   6      814.10      806.82     40.91 o 
  -5   9   6      143.65      145.68     16.59 o 
  -4   9   6      207.63      178.90     20.53 o 
  -3   9   6     1270.68     1209.20     50.39 o 
  -2   9   6      502.91      506.98     29.13 o 
  -1   9   6     1560.95     1515.56     56.22 o 
   0   9   6      578.00      592.57     52.07 o 
   1   9   6     2202.02     2304.77     63.25 o 
   2   9   6      218.02      242.56     25.88 o 
   3   9   6      902.46      917.34     44.52 o 
  -4  10   6      305.36      246.90     34.29 o 
  -3  10   6        0.16        6.71     10.95 o 
  -2  10   6       57.77       51.73     14.04 o 
  -1  10   6        4.42       19.20     11.40 o 
   0  10   6      421.12      450.70     30.11 o 
   1  10   6        1.71       13.06     12.13 o 
   2  10   6        5.54       -3.95     16.31 o 
  -9   1   7        0.35        4.87     11.92 o 
  -8   1   7      143.64      136.37     17.59 o 
  -7   1   7       45.61       47.87     12.49 o 
  -6   1   7      418.68      495.34     33.73 o 
  -5   1   7      541.69      530.69     16.69 o 
  -4   1   7     2915.93     3229.65     45.94 o 
  -3   1   7     1931.43     1927.01     22.33 o 
  -2   1   7     1255.91     1265.21     15.56 o 
  -1   1   7     2139.63     2048.80     24.83 o 
   0   1   7     9149.77     9292.47     86.40 o 
   1   1   7      735.23      725.77     11.03 o 
   2   1   7     4356.18     4136.93     37.29 o 
   3   1   7      136.86      122.34      8.32 o 
   4   1   7      169.79      185.67     11.04 o 
   5   1   7       10.77       11.04      6.18 o 
   6   1   7      483.09      437.88     21.94 o 
  -9   2   7        4.10       -8.42     11.80 o 
  -8   2   7       74.33       63.77     13.45 o 
  -7   2   7        9.31       19.03      9.69 o 
  -6   2   7      810.01      781.21     29.32 o 
  -5   2   7      747.65      813.29     20.47 o 
  -4   2   7      123.41      111.58      8.08 o 
  -3   2   7     4744.13     4745.10     43.98 o 
  -2   2   7     1730.57     1733.02     23.58 o 
  -1   2   7    10165.66     9696.18     89.57 o 
   0   2   7     1456.37     1396.09     21.06 o 
   1   2   7     6075.74     5779.28     53.06 o 
   2   2   7     1110.44     1124.26     17.98 o 
   3   2   7     2528.76     2444.32     30.88 o 
   4   2   7       98.63       98.40      9.33 o 
   5   2   7      203.02      236.27     16.25 o 
   6   2   7        2.83       11.44      8.33 o 
  -8   3   7      114.83       79.93     15.45 o 
  -7   3   7       55.08       37.91     19.65 o 
  -6   3   7      249.41      263.70     18.88 o 
  -5   3   7      440.71      404.38     15.16 o 
  -4   3   7        2.11        2.67      3.39 o 
  -3   3   7     1328.38     1278.28     21.30 o 
  -2   3   7     3862.60     3951.03     44.62 o 
  -1   3   7     1274.48     1251.94     16.38 o 
   0   3   7       26.61        7.52      2.36 o 
   1   3   7      487.84      487.38     11.83 o 
   2   3   7     4391.63     4373.02     45.52 o 
   3   3   7      110.15      116.06      7.50 o 
   4   3   7      281.37      317.30     17.40 o 
   5   3   7       14.21       12.83      9.78 o 
   6   3   7      447.01      469.72     29.79 o 
  -8   4   7       33.21       23.11     16.41 o 
  -7   4   7        1.77        0.48      7.81 o 
  -6   4   7       15.21       14.37      8.42 o 
  -5   4   7        4.24        9.02      5.43 o 
  -4   4   7      116.67      119.89      8.18 o 
  -3   4   7       66.57       74.40      6.74 o 
  -2   4   7      156.59      163.37     12.65 o 
  -1   4   7       12.69       13.77      4.08 o 
   0   4   7        4.45        3.98      3.30 o 
   1   4   7       66.50       74.14      6.42 o 
   2   4   7       22.46       21.75     10.78 o 
   3   4   7       15.53       24.25      9.42 o 
   4   4   7        0.01       -3.25      8.38 o 
   5   4   7        4.27       15.72     10.90 o 
   6   4   7        0.91       12.56     11.71 o 
  -8   5   7      193.34      202.79     32.21 o 
  -7   5   7       26.16       26.54     11.59 o 
  -6   5   7       98.99      105.72     28.67 o 
  -5   5   7      331.16      341.45     13.93 o 
  -4   5   7      158.40      184.76     17.24 o 
  -3   5   7     1245.80     1213.27     51.33 o 
  -2   5   7      357.89      380.93     13.05 o 
  -1   5   7     1217.69     1205.75     22.72 o 
   0   5   7     5195.91     5072.29     70.04 o 
   1   5   7      440.28      461.49     28.65 o 
   2   5   7     1434.23     1344.96     45.18 o 
   3   5   7       90.99      106.82     15.49 o 
   4   5   7       39.43       63.14     15.02 o 
   5   5   7       14.75       26.44     16.56 o 
   6   5   7      180.64      144.40     21.84 o 
  -7   6   7        0.47       16.95     11.53 o 
  -6   6   7      369.40      357.26     41.19 o 
  -5   6   7      493.70      522.76     17.59 o 
  -4   6   7      470.45      511.99     16.65 o 
  -3   6   7     2519.38     2496.31     38.64 o 
  -2   6   7      816.40      822.10     28.21 o 
  -1   6   7     3992.83     3783.76     59.32 o 
   0   6   7      646.12      663.22     28.02 o 
   1   6   7     2936.80     2799.33    125.15 o 
   2   6   7      733.34      792.08     33.49 o 
   3   6   7     1653.23     1746.56     63.72 o 
   4   6   7       64.50       92.95     17.35 o 
   5   6   7      386.06      359.82     35.76 o 
  -7   7   7       80.16       76.67     12.45 o 
  -6   7   7       91.30       77.44     12.05 o 
  -5   7   7      239.09      288.50     18.27 o 
  -4   7   7      836.16      849.73     41.22 o 
  -3   7   7      546.89      577.36     22.27 o 
  -2   7   7     2297.97     2304.89     62.40 o 
  -1   7   7      355.06      360.68     22.85 o 
   0   7   7       99.79       88.33     14.16 o 
   1   7   7      354.96      422.74     31.45 o 
   2   7   7     1977.28     1931.41     55.76 o 
   3   7   7       58.55       48.24     15.50 o 
   4   7   7      865.64      849.62     40.81 o 
  -6   8   7       14.11        1.33      8.23 o 
  -5   8   7       70.28       67.82     23.80 o 
  -4   8   7       12.02        4.13     14.99 o 
  -3   8   7      137.61      110.39     27.40 o 
  -2   8   7      212.24      223.84     20.47 o 
  -1   8   7       13.47        9.79      9.47 o 
   0   8   7       10.00       -0.47      9.39 o 
   1   8   7        0.04       -2.09     10.14 o 
   2   8   7        0.42      -11.27     10.05 o 
   3   8   7        7.79        1.32     12.96 o 
   4   8   7        0.41       19.23     24.67 o 
  -5   9   7      188.74      138.47     40.57 o 
  -4   9   7      602.33      643.27     35.10 o 
  -3   9   7      327.76      352.57     27.00 o 
  -2   9   7      220.42      190.54     20.36 o 
  -1   9   7      357.47      321.25     24.93 o 
   0   9   7      671.75      700.61     34.34 o 
   1   9   7      149.88      128.62     19.20 o 
   2   9   7      359.62      337.05     49.18 o 
   3   9   7       87.43       77.37     19.10 o 
  -4  10   7      285.01      282.01     33.73 o 
  -3  10   7      843.78      868.26     40.28 o 
  -2  10   7      461.87      398.31     29.06 o 
  -1  10   7     1521.90     1463.22     51.58 o 
   0  10   7      339.99      356.04     28.45 o 
   1  10   7     1463.19     1563.45     54.65 o 
  -9   0   8        2.92       11.95     19.45 o 
  -8   0   8       73.91       45.68     17.83 o 
  -7   0   8       64.67       63.21     18.64 o 
  -6   0   8      326.38      396.02     18.47 o 
  -5   0   8      683.38      769.43     28.67 o 
  -4   0   8     5626.33     6241.41     74.52 o 
  -3   0   8     3373.88     3459.16     45.01 o 
  -2   0   8     6244.82     6393.59     71.80 o 
  -1   0   8     4217.96     4080.72     48.59 o 
   0   0   8     6051.11     5893.29     67.55 o 
   1   0   8     1791.45     1751.90     27.80 o 
   2   0   8     3092.59     2973.56     41.99 o 
   3   0   8      462.58      446.86     20.00 o 
   4   0   8     8591.59     8232.13    156.76 o 
   5   0   8       34.38       55.65     16.56 o 
   6   0   8      717.88      703.00     48.42 o 
  -9   1   8        0.03      -13.17      9.82 o 
  -8   1   8      190.58      178.58     18.86 o 
  -7   1   8        3.46       -5.94      8.45 o 
  -6   1   8      482.17      517.58     36.35 o 
  -5   1   8      143.16      149.29     14.77 o 
  -4   1   8     1266.16     1294.03     18.87 o 
  -3   1   8     1936.08     2000.53     23.27 o 
  -2   1   8     1233.27     1209.01     15.48 o 
  -1   1   8     4460.79     4289.19     44.97 o 
   0   1   8     1711.70     1675.57     45.11 o 
   1   1   8     3517.29     3417.63     31.81 o 
   2   1   8      534.65      513.90     12.95 o 
   3   1   8      537.65      517.08     15.23 o 
   4   1   8      123.17      115.60     15.11 o 
   5   1   8      232.08      247.22     16.99 o 
   6   1   8        8.01       10.69     10.26 o 
  -9   2   8        2.58       -3.79     11.80 o 
  -8   2   8       17.56       -2.81      8.49 o 
  -7   2   8        0.28        9.43      8.11 o 
  -6   2   8       10.16       17.75      7.88 o 
  -5   2   8       11.53        5.66      5.13 o 
  -4   2   8       43.78       47.48      4.63 o 
  -3   2   8       13.12       18.81      4.25 o 
  -2   2   8        0.06        1.57      2.08 o 
  -1   2   8       19.92       35.58      6.32 o 
   0   2   8     1664.43     1999.54     27.51 o 
   1   2   8        8.55       20.83      4.84 o 
   2   2   8      164.39      180.35      7.73 o 
   3   2   8        1.99       -3.44      5.01 o 
   4   2   8       22.39       39.15     25.97 o 
   5   2   8        0.04       -7.17      6.40 o 
   6   2   8        8.86        5.92      8.78 o 
  -8   3   8       92.70       75.38     36.26 o 
  -7   3   8       11.33        7.75      8.40 o 
  -6   3   8      174.71      189.22     16.51 o 
  -5   3   8      496.66      547.10     15.40 o 
  -4   3   8      644.36      632.28     17.82 o 
  -3   3   8     2164.85     2263.20     30.96 o 
  -2   3   8      459.22      456.55     11.45 o 
  -1   3   8     6398.02     6338.78     64.33 o 
   0   3   8      630.57      600.41     19.69 o 
   1   3   8     3066.91     2958.88     38.49 o 
   2   3   8      225.27      254.01     11.27 o 
   3   3   8      997.46     1029.65     22.58 o 
   4   3   8      127.14      136.34     13.29 o 
   5   3   8      220.75      209.37     20.70 o 
   6   3   8        2.11       -5.40     12.16 o 
  -8   4   8       37.33       18.78     11.49 o 
  -7   4   8       80.65       71.70     15.55 o 
  -6   4   8      276.11      299.92     20.76 o 
  -5   4   8      670.84      697.36     18.03 o 
  -4   4   8     2238.55     2297.08     34.13 o 
  -3   4   8     2343.50     2300.09     32.90 o 
  -2   4   8     3141.98     3023.74     38.85 o 
  -1   4   8     3159.01     2999.67     60.41 o 
   0   4   8     4740.61     4646.07     64.34 o 
   1   4   8     1316.09     1358.25     29.68 o 
   2   4   8     3245.69     3346.08     83.13 o 
   3   4   8      337.58      336.90     35.86 o 
   4   4   8     3454.45     3245.42     73.09 o 
   5   4   8       28.16       40.43     13.63 o 
   6   4   8      319.14      316.50     27.61 o 
  -8   5   8      163.43      145.89     20.20 o 
  -7   5   8        1.86       10.61      9.78 o 
  -6   5   8      451.06      420.03     26.75 o 
  -5   5   8       12.06       10.22      5.10 o 
  -4   5   8      652.30      692.40     31.46 o 
  -3   5   8      805.09      761.14     18.63 o 
  -2   5   8      881.46      920.73     32.63 o 
  -1   5   8     2785.83     2636.80     45.29 o 
   0   5   8     1919.15     1862.33     36.95 o 
   1   5   8     2267.76     2135.23     50.04 o 
   2   5   8      448.75      488.83     25.88 o 
   3   5   8      478.71      506.85     27.79 o 
   4   5   8       43.49       53.07     14.25 o 
   5   5   8      192.77      197.78     23.06 o 
  -7   6   8        0.18        1.13      7.40 o 
  -6   6   8       21.13       26.60     12.07 o 
  -5   6   8        4.76        2.40      5.42 o 
  -4   6   8      101.56      114.59     10.23 o 
  -3   6   8       12.31        9.90      6.11 o 
  -2   6   8      102.88      139.16     18.57 o 
  -1   6   8       12.64       19.06      6.88 o 
   0   6   8     2355.85     2453.81     45.72 o 
   1   6   8       22.50       24.62     16.56 o 
   2   6   8      239.98      221.09     30.59 o 
   3   6   8        2.75       -0.23      9.92 o 
   4   6   8        5.35       15.69     12.71 o 
   5   6   8        0.00       -5.53     12.66 o 
  -7   7   8       13.89       12.58      9.12 o 
  -6   7   8       69.67       62.11     13.68 o 
  -5   7   8      141.12      103.44     15.41 o 
  -4   7   8       58.25       68.40     14.68 o 
  -3   7   8      992.66     1038.75     33.68 o 
  -2   7   8       25.59       34.51      8.43 o 
  -1   7   8     4787.26     4905.89     94.22 o 
   0   7   8      575.29      549.35     27.75 o 
   1   7   8     1649.44     1655.97     50.04 o 
   2   7   8       60.40       84.59     17.07 o 
   3   7   8      616.77      645.86     34.92 o 
   4   7   8       10.51        6.61     12.64 o 
  -6   8   8       92.00       96.71     24.56 o 
  -5   8   8      495.82      466.86     29.06 o 
  -4   8   8      295.26      323.08     25.03 o 
  -3   8   8     1092.98     1003.26     53.43 o 
  -2   8   8      992.10     1051.04     49.89 o 
  -1   8   8     1525.57     1497.00     89.85 o 
   0   8   8     2597.59     2650.47     66.87 o 
   1   8   8      599.33      581.02     34.04 o 
   2   8   8     1752.15     1780.00     82.30 o 
   3   8   8      126.54      168.91     23.38 o 
  -5   9   8      228.58      201.72     22.73 o 
  -4   9   8      498.29      488.90     30.56 o 
  -3   9   8      360.64      393.17     28.01 o 
  -2   9   8      407.31      428.75     28.76 o 
  -1   9   8      976.37     1019.00     41.43 o 
   0   9   8      606.76      673.48     34.62 o 
   1   9   8     1123.89     1152.56     45.62 o 
   2   9   8      145.46      175.88     22.95 o 
  -3  10   8        0.40       18.73     15.95 o 
  -2  10   8      101.11      110.93     18.99 o 
  -1  10   8        0.59       15.30     12.53 o 
   0  10   8      412.66      458.33     31.82 o 
  -9   1   9        0.18       -0.85     10.70 o 
  -8   1   9        0.72        9.74      9.63 o 
  -7   1   9       29.91       32.53     11.20 o 
  -6   1   9      472.71      530.08     18.58 o 
  -5   1   9      306.53      325.10     12.94 o 
  -4   1   9      919.89      957.04     19.87 o 
  -3   1   9     1438.60     1415.78     21.55 o 
  -2   1   9     1326.98     1402.57     17.37 o 
  -1   1   9     2011.73     1961.70     26.06 o 
   0   1   9      791.28      825.73     19.74 o 
   1   1   9      971.98      962.15     16.33 o 
   2   1   9      388.35      378.10     19.18 o 
   3   1   9      111.10      126.93     11.23 o 
   4   1   9      522.12      539.58     21.10 o 
   5   1   9       26.69       21.54     10.31 o 
   6   1   9       37.78       40.75     12.61 o 
  -9   2   9       11.19       -1.04     11.57 o 
  -8   2   9      151.78      162.32     18.50 o 
  -7   2   9        0.36        0.36      7.89 o 
  -6   2   9      174.30      176.43     11.78 o 
  -5   2   9      115.32      137.06      8.72 o 
  -4   2   9     1715.38     1702.48     26.46 o 
  -3   2   9     2063.35     2188.55     29.31 o 
  -2   2   9     1687.83     1660.65     23.40 o 
  -1   2   9     4453.98     4248.49     46.86 o 
   0   2   9     1291.26     1225.55     22.78 o 
   1   2   9     4493.92     4453.91     51.51 o 
   2   2   9      589.37      583.08     15.69 o 
   3   2   9     1459.73     1446.98     48.33 o 
   4   2   9      174.80      179.86     14.54 o 
   5   2   9      245.49      237.53     17.56 o 
   6   2   9       32.25       27.97     12.92 o 
  -8   3   9        3.37       -2.28      9.00 o 
  -7   3   9       37.26       39.23     11.29 o 
  -6   3   9        9.37        8.54      7.64 o 
  -5   3   9      346.31      350.98     12.65 o 
  -4   3   9      472.60      467.97     13.41 o 
  -3   3   9     1074.42     1039.28     19.19 o 
  -2   3   9      100.59       88.07      8.11 o 
  -1   3   9     1232.67     1187.23     30.05 o 
   0   3   9     1864.66     1872.48     28.28 o 
   1   3   9      677.07      686.41     16.88 o 
   2   3   9      597.89      622.86     16.93 o 
   3   3   9      112.82      121.67     12.05 o 
   4   3   9      434.36      473.44     21.61 o 
   5   3   9       27.11       28.47      9.99 o 
  -8   4   9       10.25       27.60     12.45 o 
  -7   4   9        1.18       -2.54      8.51 o 
  -6   4   9        0.14        1.55      7.10 o 
  -5   4   9       10.05       12.63      4.97 o 
  -4   4   9       42.73       46.64      6.13 o 
  -3   4   9       53.97       62.65      8.18 o 
  -2   4   9        4.95       -0.11      4.23 o 
  -1   4   9       82.02       96.61     10.12 o 
   0   4   9      105.95       93.89      9.76 o 
   1   4   9       29.63       46.91      8.96 o 
   2   4   9        0.23       -3.08      4.51 o 
   3   4   9       20.58       25.82     11.05 o 
   4   4   9       19.17        9.46     10.12 o 
   5   4   9        1.91        0.84     11.41 o 
  -8   5   9        0.59      -12.00      9.76 o 
  -7   5   9       25.50       12.08     14.44 o 
  -6   5   9       34.85       29.03      8.04 o 
  -5   5   9      221.17      245.86     12.51 o 
  -4   5   9      357.99      332.74     20.36 o 
  -3   5   9      920.01      921.77     25.17 o 
  -2   5   9      847.89      823.04     23.75 o 
  -1   5   9     1153.11     1077.03     34.20 o 
   0   5   9      527.30      536.78     19.71 o 
   1   5   9      615.07      620.39     23.46 o 
   2   5   9      416.89      462.29     19.78 o 
   3   5   9      116.09      145.83     18.80 o 
   4   5   9      270.41      312.48     26.59 o 
   5   5   9       15.48       -7.73     11.53 o 
  -7   6   9        2.27       10.75     10.33 o 
  -6   6   9      165.04      150.39     24.67 o 
  -5   6   9      164.10      173.29     18.99 o 
  -4   6   9      681.71      706.55     31.90 o 
  -3   6   9     1122.78     1102.92     40.61 o 
  -2   6   9     1459.72     1434.03     33.87 o 
  -1   6   9     1070.38     1060.51     28.88 o 
   0   6   9      531.83      504.29     20.16 o 
   1   6   9     2702.59     2568.85     49.00 o 
   2   6   9      329.79      331.34     34.29 o 
   3   6   9     1247.65     1251.93     46.05 o 
   4   6   9      161.71      169.46     33.07 o 
  -7   7   9       50.57       44.39     13.38 o 
  -6   7   9       72.06       39.00     12.06 o 
  -5   7   9      195.70      185.13     15.36 o 
  -4   7   9      216.11      223.32     16.18 o 
  -3   7   9      512.69      524.98     21.80 o 
  -2   7   9       18.42       13.44      7.23 o 
  -1   7   9      596.13      599.66     39.32 o 
   0   7   9     1280.60     1299.46     47.91 o 
   1   7   9      301.69      330.21     25.24 o 
   2   7   9      532.17      611.80     33.02 o 
   3   7   9       91.97       79.77     17.73 o 
   4   7   9      299.97      293.16     29.49 o 
  -6   8   9        8.14        8.55     10.48 o 
  -5   8   9       71.49       47.59     12.65 o 
  -4   8   9       37.14       34.30     11.94 o 
  -3   8   9       28.07       20.06      9.93 o 
  -2   8   9        6.40       15.45      9.96 o 
  -1   8   9        7.57       23.56     10.89 o 
   0   8   9      135.51      124.92     17.85 o 
   1   8   9        4.92        4.42     12.05 o 
   2   8   9       50.64       45.85     23.30 o 
   3   8   9       32.50       42.31     16.94 o 
  -5   9   9       77.38       76.60     16.41 o 
  -4   9   9       95.52      104.78     18.20 o 
  -3   9   9      346.96      330.81     26.79 o 
  -2   9   9      184.75      205.73     34.34 o 
  -1   9   9      372.34      350.47     27.08 o 
   0   9   9      349.93      354.95     29.07 o 
   1   9   9      240.19      273.01     26.16 o 
   2   9   9      409.28      425.90     32.45 o 
  -3  10   9      445.38      416.73     39.71 o 
  -2  10   9      552.57      608.95     40.77 o 
  -1  10   9      500.21      495.89     53.43 o 
  -9   0  10        2.16       -6.38     17.32 o 
  -8   0  10        9.36       13.27     16.00 o 
  -7   0  10       21.64       45.18     18.13 o 
  -6   0  10     4755.45     4863.24     83.08 o 
  -5   0  10      436.39      499.12     16.34 o 
  -4   0  10      427.78      408.39     13.73 o 
  -3   0  10     2059.17     2175.72     33.37 o 
  -2   0  10      917.48      847.13     17.56 o 
  -1   0  10     3665.27     3609.80     59.29 o 
   0   0  10     1621.34     1802.53     37.78 o 
   1   0  10     1559.85     1510.28     35.18 o 
   2   0  10    12178.72    11998.82    185.32 o 
   3   0  10      527.54      511.75     35.45 o 
   4   0  10      329.33      355.25     34.24 o 
   5   0  10       58.92       79.52     22.49 o 
  -9   1  10        0.58       -0.92     11.26 o 
  -8   1  10       49.05       46.52     12.73 o 
  -7   1  10        2.86       -3.69      8.83 o 
  -6   1  10     1358.36     1325.59     25.90 o 
  -5   1  10       47.05       55.72      8.92 o 
  -4   1  10      794.81      809.19     14.80 o 
  -3   1  10      509.30      508.15     10.86 o 
  -2   1  10     1919.01     1955.42     29.57 o 
  -1   1  10     2165.30     2198.96     31.23 o 
   0   1  10      662.07      635.31     13.24 o 
   1   1  10     1229.00     1183.13     19.08 o 
   2   1  10      848.04      842.29     22.20 o 
   3   1  10      716.30      688.83     28.50 o 
   4   1  10      102.22       97.70     16.82 o 
   5   1  10       54.79       70.92     14.55 o 
  -9   2  10        1.27       -4.90     11.12 o 
  -8   2  10        0.01        0.93      8.79 o 
  -7   2  10        0.62       -0.71      7.45 o 
  -6   2  10      106.95      105.35      9.00 o 
  -5   2  10        1.20       -2.84      3.80 o 
  -4   2  10        5.16        0.45      3.60 o 
  -3   2  10       10.98       16.91      5.06 o 
  -2   2  10     2659.35     3062.67     36.95 o 
  -1   2  10        5.08       20.01      5.51 o 
   0   2  10        0.80       -1.33      3.56 o 
   1   2  10       10.93       18.13      4.17 o 
   2   2  10       32.47       28.44      7.21 o 
   3   2  10        1.26       10.32      6.52 o 
   4   2  10       15.22        2.78      8.12 o 
   5   2  10        0.40        6.31      9.95 o 
  -8   3  10       40.37       21.02     10.95 o 
  -7   3  10        0.35        6.17     16.26 o 
  -6   3  10      773.35      775.73     19.74 o 
  -5   3  10      127.51      151.77      9.54 o 
  -4   3  10      632.09      627.78     19.50 o 
  -3   3  10      967.64     1012.82     24.22 o 
  -2   3  10      264.21      253.52     12.58 o 
  -1   3  10     2238.98     2204.74     80.10 o 
   0   3  10      456.42      422.32     13.30 o 
   1   3  10     1768.93     1724.14     29.94 o 
   2   3  10      389.24      385.05     14.29 o 
   3   3  10      938.08      949.64     28.00 o 
   4   3  10       78.13       77.60     17.55 o 
   5   3  10      148.25      147.57     19.84 o 
  -8   4  10        0.26       -6.06      8.40 o 
  -7   4  10       52.77       44.08     10.01 o 
  -6   4  10     1098.13     1043.45     27.86 o 
  -5   4  10      405.00      424.83     36.72 o 
  -4   4  10      376.33      352.71     15.58 o 
  -3   4  10     1815.05     1753.85     51.98 o 
  -2   4  10     2073.49     2089.07     38.80 o 
  -1   4  10     2679.33     2587.03     44.44 o 
   0   4  10     1430.95     1441.65     32.23 o 
   1   4  10     1310.86     1297.78     25.47 o 
   2   4  10     4024.49     3719.56     50.61 o 
   3   4  10      352.34      381.70     19.82 o 
   4   4  10      385.41      411.59     30.90 o 
   5   4  10       61.23       46.09     21.98 o 
  -8   5  10       33.15       37.02     13.62 o 
  -7   5  10        3.73       11.81      9.01 o 
  -6   5  10      456.42      403.25     25.88 o 
  -5   5  10        8.42       10.01      6.52 o 
  -4   5  10      705.66      703.37     22.64 o 
  -3   5  10      244.05      240.34     14.32 o 
  -2   5  10     1904.01     1870.48     38.25 o 
  -1   5  10     1577.87     1491.29     33.48 o 
   0   5  10      627.35      643.10     21.92 o 
   1   5  10      791.09      769.83     25.72 o 
   2   5  10      606.75      614.53     26.92 o 
   3   5  10      348.87      394.68     32.67 o 
   4   5  10      104.02      111.44     19.43 o 
  -7   6  10        0.05        1.05      8.51 o 
  -6   6  10       77.38       74.78     17.47 o 
  -5   6  10        0.59       -1.72      7.64 o 
  -4   6  10        0.25       -6.01      5.84 o 
  -3   6  10        1.24        0.89      5.39 o 
  -2   6  10     3248.86     3116.15    176.02 o 
  -1   6  10       32.30       23.39      6.85 o 
   0   6  10       15.27        2.41      6.06 o 
   1   6  10        9.61       20.13      9.75 o 
   2   6  10        1.41        9.36     17.78 o 
   3   6  10        1.16       13.94     12.78 o 
   4   6  10       33.64        1.08     21.78 o 
  -7   7  10        0.01       -1.98      9.65 o 
  -6   7  10       89.00      100.42     17.13 o 
  -5   7  10       36.13       33.65      8.99 o 
  -4   7  10      290.82      273.95     17.65 o 
  -3   7  10      767.13      759.40     34.89 o 
  -2   7  10       60.61       75.02     13.74 o 
  -1   7  10     1823.47     1706.25     64.87 o 
   0   7  10      104.92       85.92     12.08 o 
   1   7  10     1161.92     1145.74     42.72 o 
   2   7  10      135.50      119.47     19.51 o 
   3   7  10      368.69      367.19     51.76 o 
  -6   8  10        7.44       -3.82     18.18 o 
  -5   8  10      400.86      345.58     57.18 o 
  -4   8  10      168.87      185.34     16.61 o 
  -3   8  10     1144.35     1087.69     46.61 o 
  -2   8  10     2166.67     2053.16    252.94 o 
  -1   8  10     1184.41     1239.02     50.60 o 
   0   8  10      652.27      783.28     57.89 o 
   1   8  10      666.70      675.41     34.56 o 
   2   8  10      264.97      231.86     32.01 o 
  -4   9  10      192.07      192.07     38.80 o 
  -3   9  10      100.03       94.21     17.28 o 
  -2   9  10      812.82      796.13     38.10 o 
  -1   9  10      667.29      647.60     74.25 o 
   0   9  10      437.22      415.59     30.49 o 
   1   9  10      592.35      561.36     35.21 o 
  -9   1  11        1.85        2.74     10.20 o 
  -8   1  11        4.73        2.34      9.37 o 
  -7   1  11       20.69       17.27      6.57 o 
  -6   1  11      308.08      328.06     15.23 o 
  -5   1  11      152.04      152.23      9.38 o 
  -4   1  11       27.65       29.85      6.25 o 
  -3   1  11      750.59      750.29     27.37 o 
  -2   1  11     1427.60     1544.54     23.58 o 
  -1   1  11     1272.62     1221.54     21.59 o 
   0   1  11     1416.09     1459.87     24.60 o 
   1   1  11      742.10      733.24     26.95 o 
   2   1  11      431.87      432.21     16.95 o 
   3   1  11      186.71      181.94     18.00 o 
   4   1  11      179.78      174.18     24.67 o 
   5   1  11       24.76       33.84     12.94 o 
  -8   2  11      159.09      121.50     33.73 o 
  -7   2  11        5.22        7.11      6.86 o 
  -6   2  11      268.33      282.55     12.66 o 
  -5   2  11        5.70       13.64      6.15 o 
  -4   2  11     1626.82     1703.14     32.93 o 
  -3   2  11      298.59      309.89     13.09 o 
  -2   2  11     1272.73     1231.55     25.97 o 
  -1   2  11     1643.86     1621.13     34.68 o 
   0   2  11     1581.28     1583.34     26.40 o 
   1   2  11     2652.50     2640.17     36.87 o 
   2   2  11      281.93      299.45     19.46 o 
   3   2  11      519.89      581.69     27.62 o 
   4   2  11      180.90      205.89     31.10 o 
   5   2  11      126.20      134.63     19.18 o 
  -8   3  11        2.16        7.41     14.66 o 
  -7   3  11       47.56       34.46     10.98 o 
  -6   3  11       61.47       53.14      9.20 o 
  -5   3  11      189.04      175.52     16.04 o 
  -4   3  11      315.48      333.81     23.67 o 
  -3   3  11      640.62      624.02     19.48 o 
  -2   3  11        3.55        7.41      4.91 o 
  -1   3  11      948.46      899.84     23.79 o 
   0   3  11      893.08      919.50     24.22 o 
   1   3  11      605.21      588.31     22.28 o 
   2   3  11       80.25       96.57      9.04 o 
   3   3  11      146.16      144.19     17.07 o 
   4   3  11      521.47      523.12     29.57 o 
   5   3  11       12.03        3.70     12.97 o 
  -8   4  11        1.93       16.94     10.76 o 
  -7   4  11       11.82        9.83      9.87 o 
  -6   4  11        7.35        8.36      6.72 o 
  -5   4  11        2.94        1.76      5.84 o 
  -4   4  11       30.00       29.88     10.20 o 
  -3   4  11        0.02       -5.40      4.79 o 
  -2   4  11       16.12       11.77      7.47 o 
  -1   4  11      101.44       96.01      9.98 o 
   0   4  11       32.85       31.10      7.52 o 
   1   4  11        0.08       16.30      7.10 o 
   2   4  11       47.82       43.60      7.57 o 
   3   4  11        6.67        4.63     11.00 o 
   4   4  11        0.72       -6.18     14.18 o 
  -8   5  11        1.32       -2.19      9.48 o 
  -7   5  11        9.24        9.78     14.33 o 
  -6   5  11       17.55       37.30      8.99 o 
  -5   5  11      126.38      138.68     20.27 o 
  -4   5  11       29.47       13.48      6.69 o 
  -3   5  11      431.72      437.73     18.38 o 
  -2   5  11     1303.34     1290.29     31.60 o 
  -1   5  11      824.15      766.42     24.19 o 
   0   5  11      355.68      327.55     17.29 o 
   1   5  11      511.17      499.54     20.69 o 
   2   5  11       17.24       15.11      8.12 o 
   3   5  11      178.71      197.07     26.94 o 
   4   5  11       70.35       63.71     23.25 o 
  -7   6  11        1.33        7.44     10.28 o 
  -6   6  11      313.95      285.71     53.03 o 
  -5   6  11       17.70       39.53      9.18 o 
  -4   6  11      999.02     1060.53     30.27 o 
  -3   6  11       29.64       32.51      8.24 o 
  -2   6  11      372.13      357.05     18.54 o 
  -1   6  11      853.35      870.31     27.02 o 
   0   6  11      972.28      958.79     59.29 o 
   1   6  11     1425.43     1327.91     35.24 o 
   2   6  11      393.64      411.57     47.46 o 
   3   6  11      604.80      581.86     43.35 o 
  -6   7  11        8.54        9.32      9.93 o 
  -5   7  11      179.83      161.61     15.40 o 
  -4   7  11      222.91      220.97     16.69 o 
  -3   7  11      323.07      318.97     27.26 o 
  -2   7  11      120.34       96.98     16.89 o 
  -1   7  11      607.95      593.16     23.72 o 
   0   7  11      407.23      415.43     21.46 o 
   1   7  11      331.65      371.63     27.27 o 
   2   7  11      693.98      730.59     37.13 o 
   3   7  11       81.57       72.46     18.58 o 
  -5   8  11       12.39       18.70      9.86 o 
  -4   8  11       14.29       18.54      9.19 o 
  -3   8  11       42.70       28.49      9.76 o 
  -2   8  11       19.56        8.40      8.14 o 
  -1   8  11       45.88       31.97     12.13 o 
   0   8  11       34.58       19.37     32.06 o 
   1   8  11       30.78       49.55     26.39 o 
   2   8  11        1.30       24.16     18.69 o 
  -4   9  11       66.21       57.63     15.78 o 
  -3   9  11      141.95      117.30     37.83 o 
  -2   9  11      223.22      223.69     30.84 o 
  -1   9  11      306.48      276.01     25.69 o 
   0   9  11       32.12       34.78     14.83 o 
  -9   0  12        1.90       -1.82     18.03 o 
  -8   0  12      236.36      155.79     26.84 o 
  -7   0  12       19.40       18.67     10.10 o 
  -6   0  12       44.17       66.89     11.46 o 
  -5   0  12      200.92      222.76     14.75 o 
  -4   0  12      596.47      589.04     28.31 o 
  -3   0  12     1068.57     1110.38     29.36 o 
  -2   0  12     1453.34     1545.30     74.20 o 
  -1   0  12     1881.41     1917.11     41.50 o 
   0   0  12     1769.55     1815.40     41.12 o 
   1   0  12     1492.89     1534.34     42.19 o 
   2   0  12     2000.19     1841.87     67.77 o 
   3   0  12      307.46      334.78     32.82 o 
  -8   1  12      219.59      206.68     19.07 o 
  -7   1  12        4.21        6.96      6.71 o 
  -6   1  12      389.08      393.81     14.31 o 
  -5   1  12        0.16        0.74      5.28 o 
  -4   1  12     1200.40     1234.98     31.54 o 
  -3   1  12      132.41      147.39     15.80 o 
  -2   1  12     1363.54     1462.28     29.55 o 
  -1   1  12      535.49      543.60     21.07 o 
   0   1  12      980.65      970.42     23.28 o 
   1   1  12      439.83      412.63     13.83 o 
   2   1  12      393.52      387.76     22.70 o 
   3   1  12      305.94      297.12     22.44 o 
   4   1  12      100.36       81.53     15.39 o 
  -8   2  12       14.83       21.75     12.10 o 
  -7   2  12        2.13        3.20      8.32 o 
  -6   2  12        6.69       -0.44      6.68 o 
  -5   2  12        0.00       10.13      5.98 o 
  -4   2  12       67.73       73.94     10.38 o 
  -3   2  12        0.48       -6.32      4.21 o 
  -2   2  12       41.45       42.39      9.03 o 
  -1   2  12        4.28        3.57      6.28 o 
   0   2  12       76.25       80.12      7.55 o 
   1   2  12        9.58        4.86      4.58 o 
   2   2  12       15.11        6.73      5.94 o 
   3   2  12        2.19      -11.45      7.84 o 
   4   2  12        0.00        2.15      9.86 o 
  -8   3  12       98.17       59.63     15.50 o 
  -7   3  12        4.46       -2.22      8.29 o 
  -6   3  12      281.58      271.67     15.71 o 
  -5   3  12        1.45        0.66      6.31 o 
  -4   3  12      517.70      540.17     19.04 o 
  -3   3  12      301.97      317.78     15.07 o 
  -2   3  12      841.54      823.62     22.65 o 
  -1   3  12      603.19      604.72     19.81 o 
   0   3  12      354.72      398.23     20.60 o 
   1   3  12      895.52      944.09     25.14 o 
   2   3  12      281.54      308.77     20.04 o 
   3   3  12      328.23      375.80     34.14 o 
   4   3  12       38.23       23.21     11.74 o 
  -8   4  12       40.55       31.74     12.94 o 
  -7   4  12       39.39       20.01     11.50 o 
  -6   4  12       32.47       21.44     11.33 o 
  -5   4  12      240.15      236.83     15.13 o 
  -4   4  12      514.72      532.25     19.89 o 
  -3   4  12     1129.10     1127.58     28.61 o 
  -2   4  12      788.31      845.57     32.84 o 
  -1   4  12     1578.76     1449.07     42.91 o 
   0   4  12     1247.35     1273.48     38.41 o 
   1   4  12     1121.45     1095.91     29.72 o 
   2   4  12     1126.65     1008.86     35.14 o 
   3   4  12      273.49      312.08     23.69 o 
   4   4  12      476.85      474.67     46.60 o 
  -7   5  12       21.43       17.26     10.40 o 
  -6   5  12      244.07      236.39     16.56 o 
  -5   5  12        0.32        1.18      6.84 o 
  -4   5  12      681.73      694.51     23.64 o 
  -3   5  12      247.93      253.23     15.52 o 
  -2   5  12     1212.37     1152.80     30.42 o 
  -1   5  12      294.62      294.57     16.82 o 
   0   5  12      936.34      942.56     27.81 o 
   1   5  12      194.58      226.56     16.01 o 
   2   5  12      239.17      273.89     20.08 o 
   3   5  12      208.44      173.62     31.50 o 
  -7   6  12        0.09        1.69      9.72 o 
  -6   6  12        3.75       14.19      8.12 o 
  -5   6  12        2.77        5.54      7.13 o 
  -4   6  12      118.29       92.37     12.09 o 
  -3   6  12        0.48        3.95      6.35 o 
  -2   6  12      164.04      150.32     14.09 o 
  -1   6  12        4.66        4.86      6.79 o 
   0   6  12      183.58      166.63     20.89 o 
   1   6  12       12.01       -8.14      7.05 o 
   2   6  12       41.70       52.46     11.69 o 
   3   6  12        2.93       16.11     19.15 o 
  -6   7  12       85.42       69.38     15.52 o 
  -5   7  12        2.95        9.33      8.50 o 
  -4   7  12       35.43       25.43     11.12 o 
  -3   7  12      711.70      652.36     25.50 o 
  -2   7  12      471.92      415.55     21.65 o 
  -1   7  12      373.35      400.82     25.71 o 
   0   7  12      157.96      165.77     15.72 o 
   1   7  12      416.72      394.52     28.51 o 
   2   7  12       33.29       33.85     14.29 o 
  -5   8  12      247.33      249.64     19.63 o 
  -4   8  12      274.59      262.58     19.60 o 
  -3   8  12      848.89      805.78     65.94 o 
  -2   8  12      274.08      284.69     19.83 o 
  -1   8  12      919.51      893.38     31.15 o 
   0   8  12      510.38      474.52     31.33 o 
   1   8  12      581.46      525.32     33.83 o 
  -3   9  12       85.05       96.58     18.17 o 
  -2   9  12      434.96      456.30     32.52 o 
  -1   9  12      137.21      157.73     22.56 o 
  -8   1  13      567.96      577.39     43.86 o 
  -7   1  13       13.90       12.51      8.99 o 
  -6   1  13       23.63       21.39      9.09 o 
  -5   1  13       75.75       75.27      9.14 o 
  -4   1  13      570.91      620.26     27.36 o 
  -3   1  13      300.56      328.40     14.58 o 
  -2   1  13      195.37      212.68     10.47 o 
  -1   1  13      756.43      773.74     30.41 o 
   0   1  13      299.96      307.45     12.66 o 
   1   1  13      377.95      390.59     15.66 o 
   2   1  13      511.43      479.71     25.39 o 
   3   1  13      146.31      124.33     17.53 o 
   4   1  13      131.88      138.36     19.22 o 
  -8   2  13       19.17       16.42     11.12 o 
  -7   2  13       27.36       14.68      8.09 o 
  -6   2  13      637.11      673.58     31.24 o 
  -5   2  13        4.54        9.70      6.44 o 
  -4   2  13     1255.38     1272.50     35.57 o 
  -3   2  13       11.65       10.27      6.94 o 
  -2   2  13     1832.29     1850.80     43.82 o 
  -1   2  13      564.03      553.07     34.45 o 
   0   2  13      437.96      468.53     14.92 o 
   1   2  13      503.09      490.94     22.31 o 
   2   2  13      507.25      535.11     26.90 o 
   3   2  13      418.65      461.57     28.97 o 
   4   2  13      121.19      114.52     18.33 o 
  -8   3  13       81.91       72.74     14.79 o 
  -7   3  13       34.08       57.60     12.63 o 
  -6   3  13        7.89        1.61      7.98 o 
  -5   3  13      122.42      124.55     18.90 o 
  -4   3  13      210.06      236.78     19.57 o 
  -3   3  13      285.67      285.13     18.75 o 
  -2   3  13      461.11      480.66     22.27 o 
  -1   3  13      659.07      623.57     26.74 o 
   0   3  13       34.60       54.68     10.80 o 
   1   3  13      346.07      368.75     24.65 o 
   2   3  13      356.09      345.90     22.93 o 
   3   3  13      124.14      158.28     19.31 o 
   4   3  13        0.58       -0.84     10.31 o 
  -8   4  13        1.70       -2.44      9.98 o 
  -7   4  13        6.25       31.79     11.70 o 
  -6   4  13        2.49       -3.32      6.88 o 
  -5   4  13        2.25        2.37      6.75 o 
  -4   4  13      107.80      109.17     17.87 o 
  -3   4  13       22.02       33.97     18.08 o 
  -2   4  13       54.76       68.38      9.65 o 
  -1   4  13        5.08       14.21      8.13 o 
   0   4  13        6.85       19.41     12.97 o 
   1   4  13        2.12       -1.55      7.91 o 
   2   4  13       23.22       23.99     10.44 o 
   3   4  13        0.63       30.09     17.02 o 
  -7   5  13       13.11       13.53     11.10 o 
  -6   5  13       13.64       10.07      8.17 o 
  -5   5  13       45.20       54.64     10.20 o 
  -4   5  13      510.91      500.27     20.91 o 
  -3   5  13      168.71      154.72     16.66 o 
  -2   5  13       81.45      114.19     14.25 o 
  -1   5  13      497.04      489.88     20.83 o 
   0   5  13        2.34      -10.47      7.37 o 
   1   5  13      360.60      312.17     32.47 o 
   2   5  13      174.91      156.06     17.91 o 
   3   5  13      108.38       97.85     26.24 o 
  -7   6  13        2.10        3.86     10.93 o 
  -6   6  13      223.14      230.60     23.51 o 
  -5   6  13        1.22       -5.50      7.03 o 
  -4   6  13      616.20      652.67     29.79 o 
  -3   6  13       26.46       31.40      8.71 o 
  -2   6  13      953.81      925.95     29.06 o 
  -1   6  13      330.37      320.02     18.86 o 
   0   6  13      376.96      402.48     26.75 o 
   1   6  13      539.00      527.40     33.98 o 
   2   6  13      270.20      300.66     24.08 o 
  -6   7  13        0.05        5.26     10.63 o 
  -5   7  13      112.96      133.68     15.15 o 
  -4   7  13      581.01      524.83     24.04 o 
  -3   7  13      304.81      310.42     35.68 o 
  -2   7  13      312.42      249.24     19.40 o 
  -1   7  13      395.33      390.35     21.72 o 
   0   7  13      311.81      325.70     20.55 o 
   1   7  13      223.78      226.87     19.83 o 
  -4   8  13       86.67       80.35     12.96 o 
  -3   8  13        1.04        3.19      8.67 o 
  -2   8  13       25.62       21.54      9.55 o 
  -1   8  13        1.30       10.61      8.59 o 
   0   8  13       32.89       36.36     14.52 o 
  -7   0  14       29.82       19.96     12.46 o 
  -6   0  14       12.22        0.10     10.53 o 
  -5   0  14      112.63      131.28     20.56 o 
  -4   0  14        0.23        5.17      9.42 o 
  -3   0  14      554.39      655.79     24.62 o 
  -2   0  14       66.71       75.49     11.16 o 
  -1   0  14      791.34      794.09     27.47 o 
   0   0  14     5934.71     6259.45    100.94 o 
   1   0  14      824.62      851.61     30.40 o 
   2   0  14      219.68      223.56     28.87 o 
   3   0  14      227.74      280.39     33.63 o 
  -7   1  14        3.96        8.44      9.06 o 
  -6   1  14      219.45      223.09     36.57 o 
  -5   1  14        2.03        7.88      6.13 o 
  -4   1  14     1124.47     1180.93     28.40 o 
  -3   1  14       21.17       16.05      6.24 o 
  -2   1  14      679.54      709.52     21.43 o 
  -1   1  14       17.70       24.58      5.68 o 
   0   1  14     1208.28     1258.94     25.54 o 
   1   1  14      306.27      308.07     18.88 o 
   2   1  14      204.01      197.69     19.67 o 
   3   1  14       66.57       46.18     13.21 o 
  -7   2  14        0.21        1.16      6.93 o 
  -6   2  14       24.57       23.96      9.41 o 
  -5   2  14        0.62       -6.62      6.86 o 
  -4   2  14      470.35      505.91     23.12 o 
  -3   2  14        0.41       -0.69      6.55 o 
  -2   2  14        8.25        5.31     10.89 o 
  -1   2  14        5.30        7.46      5.82 o 
   0   2  14       68.16       74.88     11.47 o 
   1   2  14        1.09       -4.26      5.67 o 
   2   2  14        1.36       13.12      9.75 o 
   3   2  14        1.80       -5.69     10.74 o 
  -8   3  14      112.74       75.82     15.60 o 
  -7   3  14        1.65        0.70      7.78 o 
  -6   3  14      201.05      228.39     18.80 o 
  -5   3  14        6.82        6.76     15.09 o 
  -4   3  14      335.09      345.33     21.12 o 
  -3   3  14       11.94       13.56      7.73 o 
  -2   3  14      486.84      495.28     29.73 o 
  -1   3  14      108.91      117.96     14.12 o 
   0   3  14      723.77      727.79     32.19 o 
   1   3  14      378.20      354.37     27.86 o 
   2   3  14      114.79      170.99     29.07 o 
   3   3  14      230.74      229.40     22.72 o 
  -7   4  14       39.21       39.84     12.46 o 
  -6   4  14        0.30       -9.03      6.83 o 
  -5   4  14      201.08      218.17     15.94 o 
  -4   4  14      103.79      119.56     15.29 o 
  -3   4  14      562.68      596.28     27.12 o 
  -2   4  14      195.01      224.71     23.75 o 
  -1   4  14      798.96      832.21     31.48 o 
   0   4  14     1740.70     1640.58     67.16 o 
   1   4  14      632.45      685.89     35.81 o 
   2   4  14      130.61      152.55     28.87 o 
   3   4  14      239.27      229.74     34.74 o 
  -7   5  14        3.89       -9.50      9.44 o 
  -6   5  14      100.16       98.30     17.77 o 
  -5   5  14        0.18        0.91      7.30 o 
  -4   5  14     1181.50     1202.38     33.05 o 
  -3   5  14       61.98       49.31     10.71 o 
  -2   5  14      505.69      441.20     30.74 o 
  -1   5  14       19.54       26.99     10.48 o 
   0   5  14      578.77      542.98     27.17 o 
   1   5  14      121.95      156.51     18.10 o 
   2   5  14      224.09      195.70     32.01 o 
  -6   6  14       29.24       15.82      9.55 o 
  -5   6  14        0.82        0.89      8.50 o 
  -4   6  14      768.00      705.33     26.53 o 
  -3   6  14        0.04        4.35      7.41 o 
  -2   6  14        2.54       12.52      7.89 o 
  -1   6  14        1.87        2.49      8.53 o 
   0   6  14       26.94       30.54     11.59 o 
   1   6  14        0.17       -3.25     12.41 o 
  -5   7  14       75.70       63.74     12.29 o 
  -4   7  14      187.39      173.18     20.80 o 
  -3   7  14       41.16       35.49     10.18 o 
  -2   7  14      150.62      156.03     15.78 o 
  -1   7  14      112.48      115.92     14.15 o 
   0   7  14      107.78      143.28     24.46 o 
  -3   8  14      427.08      400.18     25.94 o 
  -2   8  14      172.85      183.50     18.25 o 
  -1   8  14      547.76      532.66     34.80 o 
  -7   1  15       19.73       13.04     10.13 o 
  -6   1  15       16.38       10.31     10.79 o 
  -5   1  15       46.18       41.28     10.93 o 
  -4   1  15       23.02       11.45      6.54 o 
  -3   1  15      150.11      146.95     13.64 o 
  -2   1  15      133.45      164.16     22.41 o 
  -1   1  15      253.74      226.85     14.12 o 
   0   1  15       44.73       51.93      7.50 o 
   1   1  15      255.29      267.78     16.48 o 
   2   1  15        0.89       -7.49      9.47 o 
   3   1  15       99.77      107.56     17.85 o 
  -8   2  15        8.47       16.82     13.98 o 
  -7   2  15       14.55       12.20     13.12 o 
  -6   2  15      230.95      240.22     18.73 o 
  -5   2  15       42.13       41.94     10.63 o 
  -4   2  15      665.57      679.40     27.95 o 
  -3   2  15        0.75       -6.68      6.83 o 
  -2   2  15     1219.92     1217.37     29.88 o 
  -1   2  15      120.55      141.03     12.22 o 
   0   2  15      471.09      558.84     28.43 o 
   1   2  15      108.88      120.25     15.34 o 
   2   2  15      299.00      276.37     22.86 o 
   3   2  15       69.11       59.94     15.08 o 
  -7   3  15       25.01       13.10     10.92 o 
  -6   3  15       47.49       50.68     12.39 o 
  -5   3  15       61.07       76.57     17.27 o 
  -4   3  15       35.18       47.43     11.23 o 
  -3   3  15      180.72      202.53     17.69 o 
  -2   3  15       16.25       33.39     10.35 o 
  -1   3  15      317.41      345.76     22.09 o 
   0   3  15        4.91       -0.66      6.31 o 
   1   3  15      222.16      219.90     19.25 o 
   2   3  15      117.86      155.29     29.88 o 
  -7   4  15        0.26       -5.68     18.49 o 
  -6   4  15        0.56       -5.84      9.13 o 
  -5   4  15        0.08       -0.36      7.71 o 
  -4   4  15       10.39        3.65     15.35 o 
  -3   4  15        4.82        8.26      9.05 o 
  -2   4  15        2.16        1.83      8.15 o 
  -1   4  15        7.22        0.95      8.51 o 
   0   4  15       34.51       20.56     10.31 o 
   1   4  15       10.70       22.09     12.86 o 
   2   4  15        6.96        0.00     15.70 o 
  -6   5  15        2.40        6.29     13.32 o 
  -5   5  15       12.15        9.84     14.08 o 
  -4   5  15      105.98       98.00     15.16 o 
  -3   5  15      105.21      130.31     16.94 o 
  -2   5  15       71.05       97.43     14.92 o 
  -1   5  15      184.64      188.44     31.05 o 
   0   5  15        0.25       -3.10     11.50 o 
   1   5  15      229.52      245.27     22.02 o 
  -6   6  15      198.82      218.19     18.61 o 
  -5   6  15      149.11      138.04     15.51 o 
  -4   6  15      196.83      189.44     27.05 o 
  -3   6  15        0.65       12.70     10.51 o 
  -2   6  15      587.77      568.94     43.76 o 
  -1   6  15       94.00       58.00     13.43 o 
   0   6  15      497.52      565.81     30.19 o 
   1   6  15      147.42      159.51     20.19 o 
  -4   7  15       87.49       94.17     14.28 o 
  -3   7  15      202.69      196.74     20.93 o 
  -2   7  15        0.09       -3.06      9.27 o 
  -1   7  15      252.70      259.15     23.36 o 
  -7   0  16       27.78       -1.92     12.86 o 
  -6   0  16       73.53       84.89     20.26 o 
  -5   0  16      117.39      106.26     20.66 o 
  -4   0  16       13.60        9.83     11.65 o 
  -3   0  16      163.03      142.22     20.97 o 
  -2   0  16     1220.68     1231.46     53.59 o 
  -1   0  16      519.45      567.24     35.81 o 
   0   0  16       84.36       78.15     13.45 o 
   1   0  16      297.10      348.56     35.05 o 
   2   0  16      295.79      351.70     37.18 o 
  -7   1  16        8.72       15.69     11.35 o 
  -6   1  16      200.57      183.09     18.65 o 
  -5   1  16        2.25        7.62      8.27 o 
  -4   1  16      382.31      391.56     23.17 o 
  -3   1  16        4.22       13.65      8.62 o 
  -2   1  16     1076.51     1077.69     33.47 o 
  -1   1  16        7.87        4.58      7.07 o 
   0   1  16      367.46      400.35     18.36 o 
   1   1  16       21.22        9.97     11.14 o 
   2   1  16      213.46      232.49     22.96 o 
  -7   2  16        1.42      -13.41      8.94 o 
  -6   2  16      116.92      120.73     16.11 o 
  -5   2  16        0.01       -4.90      6.08 o 
  -4   2  16        5.78        4.37      6.64 o 
  -3   2  16        0.13        0.84      6.13 o 
  -2   2  16       14.17       10.11      7.21 o 
  -1   2  16        1.67        1.64      6.61 o 
   0   2  16       15.24       11.85      7.26 o 
   1   2  16        2.18       -3.85     10.13 o 
   2   2  16       44.45       66.75     23.10 o 
  -7   3  16        3.35        8.64     10.33 o 
  -6   3  16       17.53       14.42     10.12 o 
  -5   3  16        0.56       -8.97      7.25 o 
  -4   3  16      350.63      394.64     33.28 o 
  -3   3  16        0.73        9.67      9.00 o 
  -2   3  16      588.98      532.97     26.48 o 
  -1   3  16       61.65       45.52      9.21 o 
   0   3  16      269.40      264.45     17.41 o 
   1   3  16       41.01       65.48     22.03 o 
   2   3  16       76.36       85.80     25.73 o 
  -7   4  16       41.70       28.14     22.79 o 
  -6   4  16        0.04        4.24     10.20 o 
  -5   4  16      185.65      183.92     23.10 o 
  -4   4  16        0.02      -10.24      8.37 o 
  -3   4  16      223.76      234.38     20.33 o 
  -2   4  16      345.57      329.84     22.87 o 
  -1   4  16      439.58      437.69     25.97 o 
   0   4  16      105.82      117.62     18.77 o 
   1   4  16      306.57      315.40     24.36 o 
  -6   5  16      232.97      237.72     21.84 o 
  -5   5  16       18.16       27.71     11.71 o 
  -4   5  16      226.88      212.02     20.64 o 
  -3   5  16        0.94        3.47      8.89 o 
  -2   5  16      660.54      675.76     50.80 o 
  -1   5  16        0.55       11.19     10.40 o 
   0   5  16      282.42      282.04     23.61 o 
   1   5  16       12.17       -1.70     10.37 o 
  -5   6  16        0.43       14.15     10.79 o 
  -4   6  16        7.40       15.26     10.73 o 
  -3   6  16        1.05       -6.50      9.39 o 
  -2   6  16        2.85        4.58      9.99 o 
  -1   6  16        0.06        2.42      9.92 o 
   0   6  16       18.23       10.02     14.23 o 
  -7   1  17       16.71       14.98     11.95 o 
  -6   1  17       52.66       13.82     10.31 o 
  -5   1  17       31.11       14.23      9.67 o 
  -4   1  17        4.25        0.58     10.79 o 
  -3   1  17      104.20       97.19     13.52 o 
  -2   1  17      731.13      752.56     43.61 o 
  -1   1  17       84.29       88.05     12.14 o 
   0   1  17       85.78       87.11     13.85 o 
   1   1  17      108.49      114.06     25.43 o 
  -7   2  17       29.73       23.53     11.70 o 
  -6   2  17       64.38       50.17     15.40 o 
  -5   2  17       35.17       36.85     11.85 o 
  -4   2  17      599.30      593.34     45.07 o 
  -3   2  17        0.42        9.95      7.14 o 
  -2   2  17      162.93      172.60     14.10 o 
  -1   2  17       12.02       11.16      8.53 o 
   0   2  17      635.12      684.25     33.57 o 
   1   2  17       31.31       30.09     19.85 o 
  -7   3  17       18.44       17.52     10.97 o 
  -6   3  17      239.06      205.20     19.86 o 
  -5   3  17       30.37       29.05     14.99 o 
  -4   3  17        0.98        6.12      8.66 o 
  -3   3  17      141.85      126.65     13.21 o 
  -2   3  17       51.45       55.99     11.81 o 
  -1   3  17      110.18       94.00     15.66 o 
   0   3  17      111.04      120.69     13.12 o 
   1   3  17      111.98       77.29     23.60 o 
  -6   4  17       80.23       97.67     15.91 o 
  -5   4  17        8.91        4.77     16.71 o 
  -4   4  17        4.61       -1.82      8.36 o 
  -3   4  17        0.28        5.55      9.63 o 
  -2   4  17        5.62        4.21      9.50 o 
  -1   4  17        2.40        2.28      7.30 o 
   0   4  17        5.59       13.60     10.03 o 
  -5   5  17       16.47        4.50     10.54 o 
  -4   5  17        0.59        0.66     15.25 o 
  -3   5  17       58.90       55.21     13.37 o 
  -2   5  17      113.63       76.00     15.37 o 
  -1   5  17      103.39      105.23     28.72 o 
  -4   6  17      302.46      335.13     26.31 o 
  -3   6  17        0.30       -2.70     29.78 o 
  -2   6  17      269.44      279.16     28.57 o 
  -7   0  18       25.68       33.12     18.54 o 
  -6   0  18       60.04       57.23     19.65 o 
  -5   0  18       84.09       93.70     21.98 o 
  -4   0  18       57.56       50.65     17.83 o 
  -3   0  18      106.47      110.62     22.18 o 
  -2   0  18      742.91      778.97     45.28 o 
  -1   0  18      183.25      160.76     24.82 o 
   0   0  18      151.63      145.26     24.62 o 
  -6   1  18      103.89       98.46     15.65 o 
  -5   1  18        5.79        4.73      8.39 o 
  -4   1  18      161.28      133.58     16.58 o 
  -3   1  18       27.85       38.73     10.77 o 
  -2   1  18      611.53      578.18     38.70 o 
  -1   1  18        4.15        2.55      7.18 o 
   0   1  18      247.35      265.73     17.91 o 
  -6   2  18       42.68       28.62     12.10 o 
  -5   2  18        0.13       -0.03      9.06 o 
  -4   2  18        5.20        2.00      8.08 o 
  -3   2  18        2.71        1.67      7.06 o 
  -2   2  18       19.39       17.15      8.71 o 
  -1   2  18        0.01        1.18      7.35 o 
   0   2  18       16.76       17.21     17.63 o 
  -6   3  18       12.11        6.04     10.35 o 
  -5   3  18        7.97       -0.89      9.02 o 
  -4   3  18       75.47       84.11     12.53 o 
  -3   3  18        2.80        1.51      9.50 o 
  -2   3  18      451.57      457.02     21.22 o 
  -1   3  18        3.85       14.88      8.35 o 
   0   3  18      167.85      216.20     29.53 o 
  -5   4  18       99.52       91.70     16.73 o 
  -4   4  18        9.54        5.67     10.63 o 
  -3   4  18      139.26      134.34     18.47 o 
  -2   4  18      171.86      130.42     14.47 o 
  -1   4  18      173.46      179.28     16.06 o 
  -4   5  18      152.54      122.36     18.29 o 
  -3   5  18       21.30       17.18     12.16 o 
  -2   5  18      226.55      210.61     27.76 o 
  -6   1  19       19.40       20.16     14.69 o 
  -5   1  19       41.43       32.09     11.82 o 
  -4   1  19      125.24      132.88     17.15 o 
  -3   1  19       27.78       38.80     11.55 o 
  -2   1  19        3.51        8.08      9.72 o 
  -1   1  19       59.03       54.40     13.17 o 
  -5   2  19       20.46       31.42     11.32 o 
  -4   2  19       51.54       29.81     11.95 o 
  -3   2  19       15.75        6.55      8.81 o 
  -2   2  19      287.63      251.91     17.63 o 
  -1   2  19        1.08        5.19      8.42 o 
  -5   3  19       37.86       30.85     11.39 o 
  -4   3  19       60.96       54.11     11.11 o 
  -3   3  19       56.45       50.19     10.62 o 
  -2   3  19       17.03       13.61      8.62 o 
  -4   0  20      341.26      262.26     32.82 o 
  -3   0  20      120.44      132.80     25.12 o 
  -2   0  20       36.37       28.36     16.11 o 
  -4   1  20      294.02      247.63     22.44 o 
  -3   1  20        1.19        2.24      9.85 o 
                                                 
